# Supplementary material for: Rice (Oryza sativa L.) cytochrome P450 protein 716A subfamily CYP716A16 regulates disease resistance
Source: BMC Genomics. 2022 May 3;23:343. doi: 10.1186/s12864-022-08568-8 (PMC9066777; doi:10.1186/s12864-022-08568-8)
Supplement: Supplementary file 2 — Additional file 2: Supplementary Table S1. The sequence data for the transcriptome. [file 12864_2022_8568_MOESM2_ESM.xlsx]

## Sheet: Sheet2
Supplementary Table S1 The sequence data of transcriptome.
Sample	Total	Unmapped(%)	Unique_Mapped(%)	Multiple_Mapped(%)	Total_Mapped(%)
WT-0h-1	55595684	1097731 (1.97%)	53226502 (95.74%)	1271451 (2.29%)	54497953 (98.03%)
WT-0h-2	46783124	931864 (1.99%)	44855442 (95.88%)	995818 (2.13%)	45851260 (98.01%)
WT-12h-1	53584768	1446437 (2.70%)	51025299 (95.22%)	1113032 (2.08%)	52138331 (97.30%)
WT-12h-2	43795162	1326836 (3.03%)	41607702 (95.01%)	860624 (1.97%)	42468326 (96.97%)
OE-0h-1	54093036	2770807 (5.12%)	50226388 (92.85%)	1095841 (2.03%)	51322229 (94.88%)
OE-0h-2	42865986	2007239 (4.68%)	39970049 (93.24%)	888698 (2.07%)	40858747 (95.32%)
OE-12h-1	52096304	2086127 (4.00%)	48827254 (93.72%)	1182923 (2.27%)	50010177 (96.00%)
OE-12h-2	54761578	1991398 (3.64%)	51554244 (94.14%)	1215936 (2.22%)	52770180 (96.36%)
