# Supplementary material for: Rice (Oryza sativa L.) cytochrome P450 protein 716A subfamily CYP716A16 regulates disease resistance
Source: BMC Genomics. 2022 May 3;23:343. doi: 10.1186/s12864-022-08568-8 (PMC9066777; doi:10.1186/s12864-022-08568-8)
Supplement: Supplementary file 3 — Additional file 3: Supplementary Table S2. Differentially expressed genes between WT and CYP716A16-OE lines. [file 12864_2022_8568_MOESM3_ESM.xlsx]

## Sheet: Sheet3
Supplementary Table S2 Different exoression genes in WT and CYP716A16-OE plants.
Gene_id	OE-0h-1_fpkm	OE-0h-2_fpkm	OE-12h-1_fpkm	OE-12h-2_fpkm	OE-0h_mean	OE-12h_mean	log2(Fold charge)	Gene_id	WT-0h-1_fpkm	WT-0h-2_fpkm	WT-12h-1_fpkm	WT-12h-2_fpkm	WT-0h_mean	WT-12h_mean	log2(Fold charge)
LOC_Os04g59150	1.56	2.02	91.41	51.07	1.79	71.24	5.31466	LOC_Os05g40190	1.38	1.49	22.09	35.92	1.435	29.005	4.33718
LOC_Os01g51570	3.43	2.66	68.29	50.14	3.045	59.215	4.28145	LOC_Os10g26940	0.07	0.25	12.81	13.26	0.16	13.035	6.34817
LOC_Os08g10310	0.31	0.22	18.32	11.75	0.265	15.035	5.82619	LOC_Os08g10310	0.4	0.46	6.1	9.34	0.43	7.72	4.16619
LOC_Os07g35560	1.32	0.73	34.36	25.36	1.025	29.86	4.86452	LOC_Os04g42095	43.46	81.35	0	0	62.405	0.001	-15.9294
LOC_Os01g28450	10.87	18.51	163.75	165.49	14.69	164.62	3.48623	LOC_Os03g03810	0.6	0.18	19.36	37.13	0.39	28.245	6.17838
LOC_Os01g71340	7.6	4.63	135.76	78.22	6.115	106.99	4.12898	LOC_Os04g10940	4.22	2.19	50.09	39.35	3.205	44.72	3.80252
LOC_Os12g02310	1.68	0.71	39.05	34.87	1.195	36.96	4.95088	LOC_Os06g04920	24.94	22.47	138.72	184.95	23.705	161.835	2.77126
LOC_Os12g36880	9.51	7.08	92.42	68.08	8.295	80.25	3.27419	LOC_Os03g17610	0	0	11.88	12.45	0.001	12.165	13.5704
LOC_Os10g39140	2.66	3.62	32.83	30.82	3.14	31.825	3.34132	LOC_Os06g50950	0.61	0.65	8.29	20.82	0.63	14.555	4.53002
LOC_Os06g20150	4.94	6.26	45.03	49.88	5.6	47.455	3.08306	LOC_Os08g13440	13.1	7.29	70.75	92	10.195	81.375	2.99672
LOC_Os07g48020	7.69	6.59	71.9	48.34	7.14	60.12	3.07385	LOC_Os01g37460	10.04	17.94	115.21	195.54	13.99	155.375	3.47329
LOC_Os12g38760	0.19	0.22	10.4	11.95	0.205	11.175	5.76851	LOC_Os03g27190	3.55	5.19	31.88	31.84	4.37	31.86	2.86604
LOC_Os12g36830	6.79	3.85	108.28	59.78	5.32	84.03	3.98141	LOC_Os02g06290	0.92	2.46	20.62	36.6	1.69	28.61	4.08142
LOC_Os03g17300	17.84	17.09	2.66	3.26	17.465	2.96	-2.5608	LOC_Os07g03730	4.52	1.08	35.06	107.83	2.8	71.445	4.67333
LOC_Os12g36850	3.3	1.39	46.4	41.97	2.345	44.185	4.2359	LOC_Os01g19610	1.46	2.26	13.87	14.57	1.86	14.22	2.93455
LOC_Os01g73170	33.36	33.48	127.28	118.84	33.42	123.06	1.88058	LOC_Os01g27140	210.16	233	924.07	987.66	221.58	955.865	2.10898
LOC_Os01g38229	13.9	14.76	63.7	52.3	14.33	58	2.01701	LOC_Os04g55159	0	0	3.06	5.59	0.001	4.325	12.0785
LOC_Os03g04570	9.72	10.41	48.76	39.73	10.065	44.245	2.13617	MSTRG.1239	7.91	11.91	68.59	60.36	9.91	64.475	2.70178
LOC_Os05g15770	14.67	23.42	127.7	91.84	19.045	109.77	2.527	LOC_Os01g06310	2.81	0.75	108.15	17.39	1.78	62.77	5.14013
LOC_Os10g40934	3.22	4.56	19.2	15.11	3.89	17.155	2.14079	LOC_Os01g45470	880.43	683.86	3482.37	2986.41	782.145	3234.39	2.04799
LOC_Os09g27750	0.78	0.51	17.11	12.08	0.645	14.595	4.50003	ChrSy.fgenesh.gene.82	4.32	8.53	0.16	0	6.425	0.08	-6.32755
LOC_Os05g05680	6.3	5.16	47.44	32.42	5.73	39.93	2.80087	LOC_Os04g39380	0.07	0.08	9.68	11.1	0.075	10.39	7.11409
LOC_Os11g47809	66.14	68.77	249.41	336	67.455	292.705	2.11745	LOC_Os03g05530	5.45	3.81	21.84	36.67	4.63	29.255	2.6596
LOC_Os07g42960	8.63	8.08	60.74	36.59	8.355	48.665	2.54217	LOC_Os01g55240	0.22	0.29	2.35	20.09	0.255	11.22	5.45943
LOC_Os12g43380	32.96	51.57	181.4	239.06	42.265	210.23	2.31443	LOC_Os11g18110	1.01	0.72	6	10.3	0.865	8.15	3.23603
LOC_Os01g22370	1.44	1.61	29.9	13.77	1.525	21.835	3.83976	LOC_Os01g45914	1.3	5.41	118.23	35.75	3.355	76.99	4.52029
LOC_Os01g68300	5448.62	7899.92	1898.85	2291.87	6674.27	2095.36	-1.67141	LOC_Os01g02560	5.74	6.09	0.72	0.3	5.915	0.51	-3.53581
LOC_Os08g39840	3.11	2.45	20.5	13.46	2.78	16.98	2.61068	LOC_Os06g02960	1.11	1.35	6.69	8.39	1.23	7.54	2.61591
LOC_Os02g37690	2.53	3.2	39.91	16.11	2.865	28.01	3.28933	LOC_Os01g62980	4.93	11.62	57.24	107.26	8.275	82.25	3.31318
LOC_Os08g13440	0	0.06	98.18	164.07	0.03	131.125	12.0937	LOC_Os06g35940	6.19	5.1	26.84	78.51	5.645	52.675	3.22207
LOC_Os08g06100	1.29	0.57	25	10.97	0.93	17.985	4.27342	LOC_Os06g02780	0.85	0.6	5.35	5.65	0.725	5.5	2.92338
LOC_Os03g17610	17.64	17.06	0	0	17.35	0.001	-14.0826	LOC_Os05g50470	2.49	2.8	13.27	15.5	2.645	14.385	2.44323
LOC_Os12g38720	8.82	6.47	51.58	41.23	7.645	46.405	2.60169	LOC_Os05g47700	0.06	0.22	4.35	13.17	0.14	8.76	5.96743
LOC_Os04g58710	0.66	0.65	11.15	6.36	0.655	8.755	3.74054	LOC_Os02g52010	68.07	39.13	11.64	9.63	53.6	10.635	-2.33341
LOC_Os03g29850	9.37	9.86	42.46	34.64	9.615	38.55	2.00337	LOC_Os07g47400	13.41	12.39	48.95	48.48	12.9	48.715	1.917
LOC_Os08g38900	3.72	3.07	44.47	18.45	3.395	31.46	3.21204	MSTRG.5312	18.85	28.99	110.98	116.88	23.92	113.93	2.25186
LOC_Os11g06720	815.43	853.82	1945.92	1857.01	834.625	1901.46	1.18791	LOC_Os06g02930	2.57	3.5	17.06	18.32	3.035	17.69	2.54317
LOC_Os09g10010	0	0.28	23.31	24.29	0.14	23.8	7.40939	LOC_Os08g09060	0.27	0	4.49	7.06	0.135	5.775	5.41879
LOC_Os01g22249	0	0.08	25.81	10.38	0.04	18.095	8.82138	LOC_Os06g32990	0.06	0	2.85	4.93	0.03	3.89	7.01866
LOC_Os12g16720	0.48	0.19	7.73	5.85	0.335	6.79	4.34118	LOC_Os05g43830	2.41	2.39	10.78	11.77	2.4	11.275	2.23202
LOC_Os03g16950	0.8	0.3	14.86	10.03	0.55	12.445	4.49999	LOC_Os01g58024	32.18	18.86	3.77	1.19	25.52	2.48	-3.36322
LOC_Os08g03350	15.71	16.76	50.03	48.47	16.235	49.25	1.60102	LOC_Os03g07480	52.92	37.88	149.31	202.75	45.4	176.03	1.95506
LOC_Os03g20120	0.57	0.36	17.63	6.25	0.465	11.94	4.68243	LOC_Os06g49190	0.13	0.71	9.95	8.52	0.42	9.235	4.45865
LOC_Os11g31470	17.83	22.56	7.25	5.65	20.195	6.45	-1.64663	LOC_Os03g62760	0.23	0.24	3.03	3.51	0.235	3.27	3.79856
LOC_Os06g39120	9.06	9.37	38.05	84.85	9.215	61.45	2.73736	LOC_Os01g74410	4.69	9.66	35.96	58.33	7.175	47.145	2.71605
LOC_Os11g02369	0.89	0.48	28.36	27.09	0.685	27.725	5.33894	LOC_Os08g02110	3.45	1.39	11.52	52.09	2.42	31.805	3.71617
LOC_Os08g02230	0.5	0.63	13.08	4.15	0.565	8.615	3.93053	LOC_Os04g22900	1.54	2.04	7.3	8.92	1.79	8.11	2.17974
LOC_Os01g03320	0.52	0.3	12.83	9.62	0.41	11.225	4.77495	LOC_Os03g60850	7.08	10.07	32.74	72.62	8.575	52.68	2.61905
LOC_Os02g41630	3.06	2.87	34.79	12.23	2.965	23.51	2.98717	LOC_Os01g58550	0	0	1.04	2.25	0.001	1.645	10.6839
LOC_Os12g10740	10.57	15.24	43.94	36.76	12.905	40.35	1.64464	LOC_Os06g01760	4.09	7.37	24.87	61.78	5.73	43.325	2.91859
LOC_Os09g30414	2.58	1.7	10.85	30.27	2.14	20.56	3.26416	LOC_Os09g30414	11.47	8.66	34.89	106.55	10.065	70.72	2.81277
LOC_Os01g10890	7.66	6.75	33.06	23.15	7.205	28.105	1.96376	LOC_Os02g15885	23.79	18.77	5.62	5.85	21.28	5.735	-1.89163
LOC_Os03g01300	0.28	1.72	20.84	19.57	1	20.205	4.33664	LOC_Os05g38040	69.33	74.71	223.2	237.42	72.02	230.31	1.67711
LOC_Os11g42200	0.08	0	8.47	2.77	0.04	5.62	7.13443	LOC_Os07g34410	0	0	0.49	0.86	0.001	0.675	9.39874
LOC_Os06g21140	15.97	13.79	61.92	51.23	14.88	56.575	1.92679	LOC_Os08g10510	3.51	3.22	12.25	12.91	3.365	12.58	1.90245
LOC_Os03g46070	3.12	2.91	30.51	16.97	3.015	23.74	2.97709	LOC_Os09g28210	0.61	0.73	4.82	5.47	0.67	5.145	2.94094
LOC_Os04g43800	0.63	1.37	19.66	5.96	1	12.81	3.6792	LOC_Os05g05030	20.11	10.94	59.92	68.67	15.525	64.295	2.05011
LOC_Os05g40270	27.11	38.15	74.92	63.59	32.63	69.255	1.08572	LOC_Os01g44390	80.66	137.03	421.42	545.25	108.845	483.335	2.15075
LOC_Os10g39680	49.79	37.88	165.42	117.28	43.835	141.35	1.68912	LOC_Os08g09000	0	0	2.88	2.51	0.001	2.695	11.3961
LOC_Os04g32920	1.81	2.22	18.35	8.08	2.015	13.215	2.71332	LOC_Os12g02310	7.74	2.82	26.78	34.15	5.28	30.465	2.52854
LOC_Os02g49240	5.49	10.04	0	0	7.765	0.001	-12.9228	LOC_Os10g20890	0.95	1.05	7.28	9.25	1	8.265	3.04701
LOC_Os06g29730	0.92	0.85	13.48	26.73	0.885	20.105	4.50573	LOC_Os04g16740	64.7	55.15	17.36	8.19	59.925	12.775	-2.22983
LOC_Os09g10274	4.06	3.21	23.86	29	3.635	26.43	2.86215	LOC_Os06g01966	0.03	0.39	4.3	4.34	0.21	4.32	4.36257
LOC_Os01g71350	2.14	2.58	16.3	13.72	2.36	15.01	2.66907	LOC_Os11g43520	16.55	22.81	65.79	117.3	19.68	91.545	2.21775
LOC_Os04g52190	0.63	1.07	8	5.48	0.85	6.74	2.98721	LOC_Os06g41090	0.37	0.27	2.11	2.64	0.32	2.375	2.89178
LOC_Os04g37820	2.87	6.09	28.5	21.41	4.48	24.955	2.47776	LOC_Os02g48150	6.29	6.38	20.44	45.8	6.335	33.12	2.38629
LOC_Os01g04800	1.48	1.41	13.63	8.72	1.445	11.175	2.95113	LOC_Os05g05060	274.7	217.71	682.25	746.85	246.205	714.55	1.53717
LOC_Os09g09830	4.54	10.79	54.93	41.52	7.665	48.225	2.65342	LOC_Os04g11400	228.26	437.05	1325.6	1644.98	332.655	1485.29	2.15865
LOC_Os04g15690	2.29	2.59	16.05	15.21	2.44	15.63	2.67936	LOC_Os05g31890	0.16	0.03	1.86	2.49	0.095	2.175	4.51694
LOC_Os12g26290	0.12	0.21	11.32	1.77	0.165	6.545	5.30986	LOC_Os06g21690	2.25	2.62	9.39	12.13	2.435	10.76	2.14368
LOC_Os01g43270	4.19	5.96	23.54	21.04	5.075	22.29	2.13492	LOC_Os07g40520	9.12	8.82	2.46	1.88	8.97	2.17	-2.04741
LOC_Os10g28080	0	0	10.12	9.87	0.001	9.995	13.287	LOC_Os08g09080	0.22	0	3.68	3.38	0.11	3.53	5.00409
LOC_Os04g24220	0.7	1.55	9.66	6.59	1.125	8.125	2.85244	LOC_Os05g11320	187.75	339.02	55.32	15.51	263.385	35.415	-2.89474
LOC_Os01g65650	2.19	2.33	8.82	8.26	2.26	8.54	1.91791	LOC_Os05g05040	39.18	40.37	112.85	129.28	39.775	121.065	1.60585
ChrSy.fgenesh.gene.82	0	0	7.85	14.42	0.001	11.135	13.4428	LOC_Os06g05160	6.89	10.52	29.99	36.25	8.705	33.12	1.92779
LOC_Os10g22520	1.08	1.57	9.21	8.48	1.325	8.845	2.73887	LOC_Os08g01670	0.9	1.06	4.57	7.22	0.98	5.895	2.58864
LOC_Os03g59330	3.19	5.45	0	0	4.32	0.001	-12.0768	LOC_Os01g16980	7.99	2.51	22.54	67.78	5.25	45.16	3.10466
LOC_Os05g04584	0	0.09	6.41	3.09	0.045	4.75	6.72186	LOC_Os02g21810	10.4	9.52	28.04	32.77	9.96	30.405	1.61009
LOC_Os04g57560	18.11	30.22	104.02	65.01	24.165	84.515	1.80629	LOC_Os07g08160	65.01	28.7	177.68	210.73	46.855	194.205	2.05131
LOC_Os06g35520	0.95	1.12	18.19	6.42	1.035	12.305	3.57154	LOC_Os06g30480	27.51	25.74	70.17	92	26.625	81.085	1.60665
LOC_Os05g41520	3.92	5.55	0	0	4.735	0.001	-12.2091	LOC_Os09g24620	25.75	22.81	64.95	108.7	24.28	86.825	1.83834
LOC_Os12g43390	0	0	21.54	17.4	0.001	19.47	14.249	LOC_Os04g51560	34.79	30.45	85	118.24	32.62	101.62	1.63936
LOC_Os02g01210	5.97	3.2	20.35	26.26	4.585	23.305	2.34565	LOC_Os09g18159	0.01	0.02	0.99	0.92	0.015	0.955	5.99247
LOC_Os05g25640	3.12	4.96	39.98	14.14	4.04	27.06	2.74373	LOC_Os05g03934	19.51	17.97	55.65	60.42	18.74	58.035	1.6308
LOC_Os08g02110	0.32	0.28	5.4	5.72	0.3	5.56	4.21205	LOC_Os09g28510	64.28	94.48	240.44	349.61	79.38	295.025	1.89399
LOC_Os02g39850	2.98	2.26	19.15	10.53	2.62	14.84	2.50185	LOC_Os04g14780	2.85	2.27	0.32	0.13	2.56	0.225	-3.50815
LOC_Os05g35290	0.05	0.11	8.43	1.14	0.08	4.785	5.90238	LOC_Os02g02830	50.01	50.21	134.06	149.86	50.11	141.96	1.50231
LOC_Os05g35460	3.54	4.01	14	13.2	3.775	13.6	1.84906	LOC_Os05g40960	7.39	8.16	22.82	27.93	7.775	25.375	1.70649
LOC_Os03g55410	4.51	4.71	22.16	17.26	4.61	19.71	2.09609	LOC_Os09g28500	28.12	39.03	116.16	106.5	33.575	111.33	1.72938
LOC_Os01g74410	7.62	3.5	29.43	27.72	5.56	28.575	2.3616	LOC_Os04g25060	2.27	2.04	6.54	29.66	2.155	18.1	3.07023
LOC_Os06g08090	2.26	2.81	12.68	10.01	2.535	11.345	2.162	LOC_Os12g02720	0.92	0.88	5.23	5.31	0.9	5.27	2.54981
LOC_Os05g10740	27.66	24.36	9.84	9.6	26.01	9.72	-1.42004	LOC_Os07g08150	13.66	6.82	33.73	54.94	10.24	44.335	2.11423
LOC_Os04g49210	0	0	6.78	3.21	0.001	4.995	12.2863	LOC_Os01g58022	55.08	36.52	12.72	5.62	45.8	9.17	-2.32035
LOC_Os03g56160	1.79	1.74	8.19	9.88	1.765	9.035	2.35586	LOC_Os09g07300	3.09	2.63	0.84	0.98	2.86	0.91	-1.65208
LOC_Os01g38359	1.73	2.14	9.61	12.76	1.935	11.185	2.53116	LOC_Os04g16872	22.76	19.74	6.78	5.13	21.25	5.955	-1.83529
LOC_Os06g18000	3.65	2.69	13.51	14.18	3.17	13.845	2.12681	LOC_Os04g38026	7.28	7.61	19.88	40.49	7.445	30.185	2.01949
LOC_Os03g59180	1.72	2.64	14.96	14.33	2.18	14.645	2.74801	LOC_Os02g20040	0.22	0.47	5.23	3.26	0.345	4.245	3.6211
LOC_Os11g47870	0.42	0.58	6.86	3.39	0.5	5.125	3.35755	LOC_Os01g68269	64.97	137.02	372.54	542.11	100.995	457.325	2.17894
LOC_Os07g39350	7.76	8.73	31.68	20.75	8.245	26.215	1.6688	LOC_Os07g25004	5.39	3.41	0.69	0.7	4.4	0.695	-2.66242
LOC_Os08g08820	4.46	5.44	20.94	13.02	4.95	16.98	1.77834	LOC_Os08g15248	5.39	3.41	0.69	0.7	4.4	0.695	-2.66242
LOC_Os07g33780	3.83	7.08	24.82	19.57	5.455	22.195	2.02458	LOC_Os09g27750	0.67	2.6	12	13.01	1.635	12.505	2.93514
LOC_Os03g09900	8.1	6.5	35.66	21.05	7.3	28.355	1.95763	LOC_Os04g36040	3.42	6.69	18.96	26.18	5.055	22.57	2.15862
LOC_Os04g33390	0.58	0.52	9.79	4.12	0.55	6.955	3.66055	LOC_Os04g51410	10.35	9.48	28.63	36.83	9.915	32.73	1.72293
LOC_Os07g35390	0.14	0.21	3.28	3.12	0.175	3.2	4.19265	LOC_Os12g30420	0	0	4.71	2.45	0.001	3.58	11.8057
LOC_Os01g58240	1.58	2.55	9.29	9.85	2.065	9.57	2.21238	LOC_Os01g73250	614.75	970.87	2471.11	2994.67	792.81	2732.89	1.78538
LOC_Os06g39110	1.56	2.19	12.67	17.07	1.875	14.87	2.98744	LOC_Os07g18990	35.58	20.02	77.89	191.72	27.8	134.805	2.27772
LOC_Os06g27560	3.32	3.1	22	10.47	3.21	16.235	2.33846	LOC_Os04g33660	17.96	41.1	119.24	158.28	29.53	138.76	2.23234
LOC_Os04g10060	0.07	0	2.51	2.14	0.035	2.325	6.05373	LOC_Os10g33900	6.39	10.39	28.2	38.17	8.39	33.185	1.98379
LOC_Os03g55070	3.55	5.28	21.97	13.82	4.415	17.895	2.01907	LOC_Os05g06780	4.23	11.81	32.71	83.64	8.02	58.175	2.85873
LOC_Os11g48110	0.37	0.14	5.76	3.05	0.255	4.405	4.11057	LOC_Os03g41438	5.99	3.9	16.53	17.03	4.945	16.78	1.7627
LOC_Os02g36190	0.19	0.52	6.12	3.91	0.355	5.015	3.82036	LOC_Os01g73940	1076.65	1244.16	3126.09	3215.69	1160.4	3170.89	1.45026
LOC_Os09g10054	0.44	1.08	9.86	3.49	0.76	6.675	3.1347	LOC_Os02g42020	18.3	15.56	41.72	53.54	16.93	47.63	1.49229
LOC_Os03g17310	10.29	12.65	28.1	23.38	11.47	25.74	1.16615	LOC_Os10g37710	2.23	3.19	9.57	14.41	2.71	11.99	2.14547
LOC_Os10g31330	22.22	31.52	66.22	103.79	26.87	85.005	1.66155	LOC_Os05g27580	1.42	2.35	7.8	19.78	1.885	13.79	2.87099
LOC_Os04g25650	1.97	0.67	19.94	8.29	1.32	14.115	3.41862	LOC_Os10g02070	7.25	7.66	20.12	49.8	7.455	34.96	2.22942
LOC_Os01g58022	12.99	18.34	66.33	45.48	15.665	55.905	1.83543	MSTRG.26907	8.48	8.96	26.71	29.81	8.72	28.26	1.69636
LOC_Os08g26220	0	0	7.83	1.81	0.001	4.82	12.2348	LOC_Os02g19820	46.59	60.75	139.91	261.86	53.67	200.885	1.90418
LOC_Os08g32085	0	0	11.79	3.16	0.001	7.475	12.8679	LOC_Os01g69070	13.43	32.03	92.61	117.83	22.73	105.22	2.21074
LOC_Os07g35810	0.5	0.17	5.24	4.14	0.335	4.69	3.80735	LOC_Os02g36220	1.82	1.72	6.06	5.84	1.77	5.95	1.74914
LOC_Os01g47070	3.72	2.31	19.06	13.65	3.015	16.355	2.4395	LOC_Os08g43520	0.58	0.69	0.02	0.03	0.635	0.025	-4.66676
LOC_Os03g28330	2.99	2.24	11.28	8.93	2.615	10.105	1.95019	LOC_Os03g26930	2.61	4.32	11.97	16.8	3.465	14.385	2.05364
LOC_Os10g42040	28.14	38.63	91.07	115.99	33.385	103.53	1.63278	LOC_Os09g10010	15.19	2.75	37.76	133.5	8.97	85.63	3.25494
LOC_Os06g38660	3.45	1.23	44.19	15.81	2.34	30	3.68038	LOC_Os09g31300	31.12	26.76	70.7	82.4	28.94	76.55	1.40334
LOC_Os10g02070	0.25	1.66	11.45	12.92	0.955	12.185	3.67346	LOC_Os01g22249	1.24	0.29	5.42	6.68	0.765	6.05	2.9834
LOC_Os12g43440	0	0	7.98	8.23	0.001	8.105	12.9846	LOC_Os03g09230	5.22	3.31	12.48	31.08	4.265	21.78	2.35239
LOC_Os03g63910	16.07	18.92	38.91	42.2	17.495	40.555	1.21294	LOC_Os12g35940	7.57	9	2.86	2.25	8.285	2.555	-1.69718
LOC_Os10g25290	0.33	0.12	8.92	4.69	0.225	6.805	4.9186	LOC_Os01g70120	0.38	0.4	2.14	4.44	0.39	3.29	3.07654
LOC_Os01g04350	26.84	29.72	68.76	72.89	28.28	70.825	1.32448	LOC_Os07g48596	3.16	2.47	8.43	13.93	2.815	11.18	1.98971
LOC_Os06g03830	1.24	3.07	20.9	9.65	2.155	15.275	2.82541	LOC_Os06g33100	0	0	0.85	1.21	0.001	1.03	10.0084
LOC_Os03g51080	10.23	11.94	37.13	25.12	11.085	31.125	1.48947	LOC_Os05g09480	0.62	0.8	2.23	13.62	0.71	7.925	3.48052
LOC_Os03g17700	2.7	2.85	14.1	10.48	2.775	12.29	2.14693	LOC_Os03g21040	5.34	8.21	19.8	31.73	6.775	25.765	1.92712
LOC_Os01g55240	0	0	2.97	3.66	0.001	3.315	11.6948	LOC_Os01g54670	0.11	0.18	2.35	2.21	0.145	2.28	3.97491
LOC_Os11g12340	3.42	2.72	9.35	12.25	3.07	10.8	1.81472	LOC_Os08g13840	13.31	9.41	30.51	39.42	11.36	34.965	1.62195
LOC_Os06g45350	2.39	2.24	11.44	9.1	2.315	10.27	2.14935	LOC_Os03g37411	5.6	6.66	17.62	20.03	6.13	18.825	1.61869
LOC_Os04g10010	0	0.27	6.18	4.31	0.135	5.245	5.27991	LOC_Os11g07830	0.04	0.26	2.3	3.14	0.15	2.72	4.18057
LOC_Os01g50100	0.81	0.38	3.97	4.02	0.595	3.995	2.74723	LOC_Os05g50340	4.42	4.3	26.99	19.48	4.36	23.235	2.4139
LOC_Os04g38870	37.74	35.52	91.61	75.19	36.63	83.4	1.18702	LOC_Os02g13350	6.75	8.56	20.46	45.87	7.655	33.165	2.11519
LOC_Os04g31804	154.37	112.78	32.67	58.37	133.575	45.52	-1.55308	LOC_Os03g19990	0	0.02	1.83	0.56	0.01	1.195	6.90087
LOC_Os09g17630	1.93	2.46	10.34	6.83	2.195	8.585	1.9676	LOC_Os06g37150	0.21	0.29	1.19	1.98	0.25	1.585	2.66448
LOC_Os06g32990	0	0	5.65	2.74	0.001	4.195	12.0345	LOC_Os06g01972	1.03	0.75	3.39	7.7	0.89	5.545	2.63931
LOC_Os07g07930	0	0	8.02	3.7	0.001	5.86	12.5167	LOC_Os04g38940	15.15	19.59	45.91	69.45	17.37	57.68	1.73147
LOC_Os06g01760	1.94	0.45	7.49	14.57	1.195	11.03	3.20635	LOC_Os06g16370	10.86	11.79	29.22	34.12	11.325	31.67	1.48361
LOC_Os04g39380	0	0	9.33	7.11	0.001	8.22	13.0049	LOC_Os12g43340	9.32	13.72	34.3	46.03	11.52	40.165	1.8018
LOC_Os12g44110	5.51	7.53	26	16.98	6.52	21.49	1.72072	LOC_Os03g06520	9.98	14.89	38.03	39.24	12.435	38.635	1.6355
LOC_Os01g73200	2	0.62	110.11	37.73	1.31	73.92	5.81833	LOC_Os06g02000	8.08	9.6	24.16	29.64	8.84	26.9	1.60549
LOC_Os06g03810	0.17	0.21	4.91	5	0.19	4.955	4.70481	LOC_Os08g41780	0.39	0.72	3.02	3.73	0.555	3.375	2.60433
LOC_Os08g45210	7.17	6.68	26.21	21.48	6.925	23.845	1.7838	LOC_Os03g01880	4.25	7.43	18.39	29.89	5.84	24.14	2.04739
LOC_Os03g12500	0	0	4.66	1.3	0.001	2.98	11.5411	LOC_Os02g50799	3.93	2.99	0.81	0.93	3.46	0.87	-1.99168
LOC_Os04g39320	0.26	0	6.11	3.63	0.13	4.87	5.22734	LOC_Os10g04860	12.28	15.71	5.12	4.67	13.995	4.895	-1.51553
LOC_Os01g03310	67.19	88.9	166.72	255.09	78.045	210.905	1.43422	LOC_Os03g10090	5.9	5.13	13.21	30.37	5.515	21.79	1.98223
LOC_Os10g22630	0	0	315.71	0	0.001	157.855	17.2682	LOC_Os04g14220	4.66	4.8	12.14	14.36	4.73	13.25	1.48608
LOC_Os03g18130	1.37	4.09	36.44	46.11	2.73	41.275	3.9183	LOC_Os01g09450	1.94	6.26	18.98	26.15	4.1	22.565	2.46039
LOC_Os06g48355	0	0	5.19	2.61	0.001	3.9	11.9293	LOC_Os03g59330	0	0	0.99	0.39	0.001	0.69	9.43045
LOC_Os09g18230	0	0	2.03	1.77	0.001	1.9	10.8918	LOC_Os02g51130	2.35	1.88	5.95	11.29	2.115	8.62	2.02703
LOC_Os06g09450	55.92	48.71	125.77	96.01	52.315	110.89	1.08383	MSTRG.7342	8.02	11.24	26.57	58.51	9.63	42.54	2.14321
LOC_Os05g04640	0.41	0.63	6.71	4.16	0.52	5.435	3.3857	LOC_Os08g09110	0.86	1.48	5.71	4.19	1.17	4.95	2.08092
LOC_Os11g01140	17.74	22.2	48.27	38.94	19.97	43.605	1.12666	LOC_Os01g62970	22.46	17.82	52.78	49.76	20.14	51.27	1.34805
LOC_Os11g28530	0	0	2.74	1.06	0.001	1.9	10.8918	LOC_Os05g50490	1.39	0.99	5.28	5.7	1.19	5.49	2.20584
LOC_Os04g55159	2.28	1.92	0	0	2.1	0.001	-11.0362	LOC_Os11g38462	0	0	0.41	0.44	0.001	0.425	8.73132
LOC_Os04g52250	0	0	2.61	10.46	0.001	6.535	12.674	LOC_Os05g05020	6.73	4.1	16.44	28.29	5.415	22.365	2.04621
LOC_Os10g40020	38.77	38.27	18.24	20.05	38.52	19.145	-1.00864	LOC_Os06g29730	23.54	13.69	43.96	151.04	18.615	97.5	2.38894
LOC_Os08g16050	0	0.04	9.11	4.64	0.02	6.875	8.42522	LOC_Os06g02830	1.23	1.38	4.16	4.97	1.305	4.565	1.80657
LOC_Os03g27990	0.92	1.03	7.6	3.81	0.975	5.705	2.54875	LOC_Os03g11300	3.2	2.95	8.59	13.61	3.075	11.1	1.8519
LOC_Os03g01320	0.37	0.06	10.21	3.17	0.215	6.69	4.9596	LOC_Os12g38420	5.14	3.98	0	0	4.56	0.001	-12.1548
LOC_Os08g34790	0.34	0.6	5.46	2.69	0.47	4.075	3.11607	LOC_Os09g19290	1.78	0.42	0.07	0.14	1.1	0.105	-3.38904
LOC_Os06g37300	9.13	6.47	21	34.88	7.8	27.94	1.84079	LOC_Os06g49840	2.01	2.38	7.27	9.12	2.195	8.195	1.90052
LOC_Os09g17329	46.26	89.79	210.13	146.05	68.025	178.09	1.38847	LOC_Os07g42730	51.84	42.98	128.47	108.38	47.41	118.425	1.32071
LOC_Os08g44590	0.14	1.21	8.19	7.75	0.675	7.97	3.56162	LOC_Os04g55800	23.58	49.72	128.57	136.91	36.65	132.74	1.85672
LOC_Os12g02370	7.19	5.13	53.13	16.01	6.16	34.57	2.48852	LOC_Os05g04490	0	0	0.48	1.68	0.001	1.08	10.0768
LOC_Os07g35370	0.99	0.63	7.04	3.87	0.81	5.455	2.75159	LOC_Os03g08490	12.54	8.19	26.32	35.71	10.365	31.015	1.58125
LOC_Os09g39940	8.93	13.58	42.43	32.18	11.255	37.305	1.7288	LOC_Os11g29720	2.39	2.19	6.08	9.12	2.29	7.6	1.73065
LOC_Os03g05620	8.57	12.85	29.54	27.05	10.71	28.295	1.40159	LOC_Os06g11660	0.78	0.73	4.96	3.2	0.755	4.08	2.43402
LOC_Os02g50805	9.71	11.57	2.46	2.13	10.64	2.295	-2.21293	LOC_Os01g37590	21.95	48.31	116.05	149.09	35.13	132.57	1.91598
LOC_Os09g36700	0	0	3.39	3.55	0.001	3.47	11.7607	LOC_Os04g11390	58.3	140.94	359.08	425.91	99.62	392.495	1.97817
LOC_Os06g11490	0	0	3.55	4.38	0.001	3.965	11.9531	LOC_Os01g19820	5.8	6.25	16.52	22	6.025	19.26	1.67657
LOC_Os04g30490	0.31	0.37	6.03	2.16	0.34	4.095	3.59026	LOC_Os02g45860	3.81	7.82	20.8	32.41	5.815	26.605	2.19385
LOC_Os03g40270	34.93	34.86	80.84	66.11	34.895	73.475	1.07423	LOC_Os05g36010	0.37	0.88	2.21	6.16	0.625	4.185	2.7433
LOC_Os04g57850	0.35	0.84	5.09	4.07	0.595	4.58	2.94439	LOC_Os10g38040	18.73	9.02	34.36	85.41	13.875	59.885	2.10971
LOC_Os08g39850	0.64	0.26	4.86	2.57	0.45	3.715	3.04537	LOC_Os02g01210	5.52	15.49	34.31	73.81	10.505	54.06	2.36349
LOC_Os11g31700	6.81	9.26	1.91	1.97	8.035	1.94	-2.05024	LOC_Os07g47750	0.76	0.14	3.31	7.58	0.45	5.445	3.59694
LOC_Os01g43230	9.49	21.66	63.01	60.8	15.575	61.905	1.99082	LOC_Os10g37720	2.47	2.69	6.83	10.87	2.58	8.85	1.77831
LOC_Os07g35750	0	0.07	2.01	0.87	0.035	1.44	5.36257	LOC_Os04g36670	0.03	0.08	0.79	2.7	0.055	1.745	4.98765
LOC_Os01g27230	5.18	10.77	25.26	25.02	7.975	25.14	1.65643	LOC_Os10g38206	33.72	25.15	7.85	2.44	29.435	5.145	-2.51629
LOC_Os03g46440	3.05	2.55	7.81	11.72	2.8	9.765	1.80219	LOC_Os11g33394	86.21	97.84	39.65	28.82	92.025	34.235	-1.42655
LOC_Os05g29990	6.43	7.77	22.33	16.5	7.1	19.415	1.45128	LOC_Os10g40600	1.87	3.79	11.77	10.08	2.83	10.925	1.94876
LOC_Os04g48410	14.59	17.45	43.65	36.65	16.02	40.15	1.32553	LOC_Os04g25800	2.83	1.84	7.02	9.17	2.335	8.095	1.79361
LOC_Os12g43640	2.17	3.83	12.49	8.51	3	10.5	1.80735	LOC_Os02g17780	0.73	1.72	4.9	6.23	1.225	5.565	2.1836
LOC_Os09g19229	0	0	0.49	2.97	0.001	1.73	10.7566	LOC_Os08g28670	7.25	14.16	36.15	38.86	10.705	37.505	1.8088
LOC_Os03g48626	22.21	24.98	69.08	50.21	23.595	59.645	1.33792	LOC_Os03g63970	0.58	1.35	3.54	8.07	0.965	5.805	2.5887
LOC_Os06g39780	0	0	4.78	0.88	0.001	2.83	11.4666	LOC_Os09g23560	0.12	0	1.44	1.29	0.06	1.365	4.50779
LOC_Os07g01214	1.54	3.67	12.44	9.15	2.605	10.795	2.05101	LOC_Os12g33120	1630.58	1715.04	4183.18	3691.54	1672.81	3937.36	1.23496
LOC_Os08g14940	0.47	0.93	4.09	4.33	0.7	4.21	2.58839	LOC_Os04g34600	6.15	14.73	36.09	50.25	10.44	43.17	2.04791
LOC_Os01g72990	6.94	12.58	29.56	24.32	9.76	26.94	1.4648	LOC_Os12g08130	27.28	33.53	68.81	101.25	30.405	85.03	1.48366
LOC_Os06g18010	9.06	7.08	56.07	17.93	8.07	37	2.19688	MSTRG.16568	0.62	0.73	5.38	4.82	0.675	5.1	2.91754
LOC_Os09g27580	3.62	5.68	15.18	13.44	4.65	14.31	1.62172	LOC_Os01g52480	2.22	1.96	5.92	8.95	2.09	7.435	1.83083
LOC_Os08g04630	0	0	2.15	0.95	0.001	1.55	10.5981	LOC_Os07g42714	35.23	41.04	90.42	94.84	38.135	92.63	1.28036
LOC_Os04g46220	5.34	5.84	15.03	13.63	5.59	14.33	1.35812	LOC_Os02g44870	9.91	8.37	25.75	22.23	9.14	23.99	1.39217
LOC_Os04g30240	0.1	0	1.32	2.87	0.05	2.095	5.38888	LOC_Os09g27820	3.26	1.28	13.89	7.35	2.27	10.62	2.22602
LOC_Os07g34950	49.93	53.57	22.96	26.45	51.75	24.705	-1.06676	LOC_Os10g38212	10.21	8.62	1.8	0.47	9.415	1.135	-3.05227
LOC_Os07g06850	2.2	3.8	15.25	9.88	3	12.565	2.06638	LOC_Os06g02019	1.34	1.71	5.09	5.81	1.525	5.45	1.83745
LOC_Os07g33954	0	0	3.99	2.72	0.001	3.355	11.7121	LOC_Os12g05380	0.9	0.46	3.37	3.67	0.68	3.52	2.37197
LOC_Os07g32630	7.03	5.26	41.58	13.77	6.145	27.675	2.1711	LOC_Os01g13320	1.6	2.73	6.66	10.3	2.165	8.48	1.9697
LOC_Os04g27790	0.4	0.33	2.73	4.98	0.365	3.855	3.40076	LOC_Os05g01370	0	0.2	2.06	2.64	0.1	2.35	4.55459
LOC_Os08g10290	1.35	1.83	12.23	4.35	1.59	8.29	2.38235	LOC_Os10g17790	0.1	0.08	0.97	2.59	0.09	1.78	4.30581
LOC_Os04g59190	4.13	4.84	13.76	17.3	4.485	15.53	1.79188	LOC_Os10g31320	8.96	5.24	20.57	38.75	7.1	29.66	2.06263
LOC_Os01g18080	10.2	8.99	24.85	22.78	9.595	23.815	1.31152	LOC_Os01g06500	2.96	2.91	9.39	10.82	2.935	10.105	1.78364
LOC_Os05g31750	2.09	0.92	10.51	7.04	1.505	8.775	2.54364	LOC_Os01g39860	4.59	0.48	9.85	37.89	2.535	23.87	3.23514
LOC_Os04g39350	7.98	4.32	27.71	27.22	6.15	27.465	2.15894	MSTRG.19149	1.76	2.37	12.59	7	2.065	9.795	2.2459
LOC_Os07g42370	25.39	24.92	84.03	48.14	25.155	66.085	1.39348	LOC_Os06g29790	4.24	3.54	9.1	12.51	3.89	10.805	1.47386
LOC_Os01g45640	0.06	0.6	10.9	4.89	0.33	7.895	4.5804	LOC_Os09g36680	870.44	838.49	369.05	190.87	854.465	279.96	-1.6098
LOC_Os10g39710	1.21	1.33	5.9	7.45	1.27	6.675	2.39394	LOC_Os08g26350	17.77	1.51	0.74	0.49	9.64	0.615	-3.97037
MSTRG.30000	0	0	27.26	0	0.001	13.63	13.7345	LOC_Os02g37610	8.81	10.95	23.81	35.55	9.88	29.68	1.58691
LOC_Os08g41820	1.14	1.12	6.92	4.48	1.13	5.7	2.33464	LOC_Os12g08090	12.95	21.8	44.09	74.93	17.375	59.51	1.77612
LOC_Os03g12910	35.94	37.41	87.01	63.93	36.675	75.47	1.04111	LOC_Os06g07040	0	0.05	0.96	3.31	0.025	2.135	6.41616
LOC_Os02g11770	7.82	6.82	44.45	20.73	7.32	32.59	2.15451	LOC_Os01g65790	2.94	3.5	7.78	15.78	3.22	11.78	1.87121
LOC_Os04g29680	0	0	1.82	1.11	0.001	1.465	10.5167	LOC_Os05g14010	5.28	4.02	11	15.64	4.65	13.32	1.51829
LOC_Os01g22010	7.9	7.52	35.42	16.68	7.71	26.05	1.75648	LOC_Os03g27120	394.88	512.51	1026.23	1361.16	453.695	1193.69	1.39564
LOC_Os06g01966	0	0	3.28	1.77	0.001	2.525	11.3021	LOC_Os01g09830	5.22	3.37	11.01	29.04	4.295	20.025	2.22107
LOC_Os06g51050	0.04	0.09	2.03	5.24	0.065	3.635	5.80537	LOC_Os04g46894	4.73	2.52	0.98	1.2	3.625	1.09	-1.73365
MSTRG.32071	60.25	62.24	20.83	25.58	61.245	23.205	-1.40016	LOC_Os11g07950	3.48	3.25	9.17	13.1	3.365	11.135	1.72642
LOC_Os07g45070	1.15	1.35	5.87	3.49	1.25	4.68	1.90458	LOC_Os02g03570	15.56	17.86	38.87	53.68	16.71	46.275	1.46952
LOC_Os04g33460	1.33	2.1	8.3	10.31	1.715	9.305	2.4398	LOC_Os10g14870	26.1	33.69	73.31	84.99	29.895	79.15	1.40469
LOC_Os03g03034	0.64	0.72	9.61	3.36	0.68	6.485	3.2535	LOC_Os04g44950	6.22	4.27	12.73	21.54	5.245	17.135	1.70793
LOC_Os05g09440	0.55	0.77	7.95	2.72	0.66	5.335	3.01495	LOC_Os12g02980	6.94	2.63	13.45	26.42	4.785	19.935	2.05871
LOC_Os01g18670	1.71	2.21	11.97	4.82	1.96	8.395	2.09868	LOC_Os09g39060	0.38	1.02	3.18	6.19	0.7	4.685	2.74262
LOC_Os11g04860	3.95	7.31	26.91	15.18	5.63	21.045	1.90227	LOC_Os01g22780	0.57	1.16	4.21	4.35	0.865	4.28	2.30684
LOC_Os02g44870	3.92	3.74	12.87	14.45	3.83	13.66	1.83454	LOC_Os01g63010	2.54	2.62	9.24	6.95	2.58	8.095	1.64966
LOC_Os11g41710	3.83	4.28	10.34	23.56	4.055	16.95	2.06351	LOC_Os02g40200	23.31	10.81	5.91	3.99	17.06	4.95	-1.78512
LOC_Os01g64670	14	13.06	3.49	5.05	13.53	4.27	-1.66385	LOC_Os08g39590	0.75	2.13	6.39	7	1.44	6.695	2.21702
LOC_Os05g49320	234.68	160.66	94.63	98.65	197.67	96.64	-1.0324	LOC_Os11g02750	2.45	1.04	6.52	8.96	1.745	7.74	2.14911
MSTRG.2246	0	0	11.56	1.91	0.001	6.735	12.7175	LOC_Os09g17610	4.24	9.26	23.06	26.61	6.75	24.835	1.87942
LOC_Os11g36200	2.13	2.18	8.03	5.67	2.155	6.85	1.66842	LOC_Os09g19229	0.15	0.25	1.6	1.06	0.2	1.33	2.73335
LOC_Os01g53370	0.14	0	4.18	1.32	0.07	2.75	5.29593	LOC_Os04g12430	0.67	0.48	2.76	1.92	0.575	2.34	2.02487
LOC_Os01g71670	0	0	1.09	4.49	0.001	2.79	11.446	LOC_Os03g27170	0.82	0.93	3.72	4.61	0.875	4.165	2.25096
LOC_Os04g10160	0.24	0.12	3.04	2.43	0.18	2.735	3.92547	LOC_Os09g25090	3.08	1.84	6.88	9.7	2.46	8.29	1.75271
LOC_Os04g42095	0	0	38.24	0	0.001	19.12	14.2228	LOC_Os09g32670	4.42	4.17	9.89	14.79	4.295	12.34	1.52261
LOC_Os11g11960	7.01	7.37	25.52	14.69	7.19	20.105	1.48349	LOC_Os10g38940	0.66	0.3	2.2	5.06	0.48	3.63	2.91886
LOC_Os01g63180	0	0	2.93	0.39	0.001	1.66	10.697	LOC_Os03g12790	3.51	6.99	13.83	28.24	5.25	21.035	2.0024
LOC_Os01g42410	1.53	1.36	7.79	3.71	1.445	5.75	1.99249	LOC_Os04g14690	19.19	32.01	8.04	8.99	25.6	8.515	-1.58807
LOC_Os10g42020	0	0	65.65	0	0.001	32.825	15.0025	LOC_Os02g34990	3.73	5.04	11.47	13.26	4.385	12.365	1.49561
LOC_Os10g36848	0.23	0	3.73	2.16	0.115	2.945	4.67856	LOC_Os04g26320	25.63	55.15	120.92	156.53	40.39	138.725	1.78016
LOC_Os04g05650	3.19	3.75	28.96	13.29	3.47	21.125	2.60594	LOC_Os11g02369	1.93	0.43	9.5	10.55	1.18	10.025	3.08674
LOC_Os06g51060	1.14	1.23	6.11	8.07	1.185	7.09	2.5809	LOC_Os12g05310	0.61	0.54	0.08	0.13	0.575	0.105	-2.45317
MSTRG.31137	33.53	54.09	17.39	18.43	43.81	17.91	-1.29049	LOC_Os07g48500	197.77	319.86	617.14	922.85	258.815	769.995	1.57293
LOC_Os10g14920	0.34	0.46	7.61	1.83	0.4	4.72	3.56071	LOC_Os12g38150	2.72	1.95	5.34	18.61	2.335	11.975	2.35853
MSTRG.24650	0	0	19.01	0	0.001	9.505	13.2145	LOC_Os02g19770	25.22	24.95	58.3	59.37	25.085	58.835	1.22985
LOC_Os05g39560	30.01	25.73	14.78	9.47	27.87	12.125	-1.20073	LOC_Os04g28860	0.55	0.27	0	0	0.41	0.001	-8.67948
LOC_Os06g16040	0	0	15.91	0	0.001	7.955	12.9576	LOC_Os06g47640	110.96	198.85	396.49	554.21	154.905	475.35	1.61761
LOC_Os05g25770	4.85	5.21	11.89	34.85	5.03	23.37	2.21603	MSTRG.3554	4.08	3.6	9.69	15.06	3.84	12.375	1.68825
LOC_Os01g45360	7.33	11.17	31.26	22.04	9.25	26.65	1.52661	LOC_Os11g05690	5.36	3.47	10.32	15.71	4.415	13.015	1.55969
LOC_Os12g30824	0.08	0	1.41	1.69	0.04	1.55	5.27612	LOC_Os03g15270	13.02	9.44	23.25	45.13	11.23	34.19	1.60622
LOC_Os03g20949	0.12	0.36	2.69	1.54	0.24	2.115	3.13955	LOC_Os03g08470	5.53	9.15	18.4	29.51	7.34	23.955	1.70647
LOC_Os02g46970	1.09	1.59	13.13	3.81	1.34	8.47	2.66013	LOC_Os04g44210	1.4	1.44	3.82	7.26	1.42	5.54	1.964
LOC_Os01g60020	0.7	0.63	8.78	3.51	0.665	6.145	3.20799	LOC_Os04g54740	6.8	4.68	1.84	1.66	5.74	1.75	-1.7137
LOC_Os02g08100	0.42	1.8	14.05	4.63	1.11	9.34	3.07286	LOC_Os11g05190	0	0.05	1.66	1.41	0.025	1.535	5.94017
LOC_Os03g03700	5.22	7.71	24.02	14.16	6.465	19.09	1.56209	LOC_Os12g38760	1.25	1.04	3.52	4.28	1.145	3.9	1.76813
LOC_Os02g36070	0	0	1.33	2.14	0.001	1.735	10.7607	LOC_Os08g26230	628.07	336.34	193.04	84.03	482.205	138.535	-1.7994
LOC_Os04g03100	0	0	2.71	0.4	0.001	1.555	10.6027	LOC_Os07g37690	1.46	0.69	4.26	4.44	1.075	4.35	2.01668
LOC_Os03g06950	2.54	3	9.92	6.08	2.77	8	1.53011	LOC_Os02g17680	2.26	3.25	7.95	8.49	2.755	8.22	1.57709
LOC_Os01g68770	44.53	41.26	102.73	73.89	42.895	88.31	1.04177	LOC_Os04g41380	3.88	0.98	0.43	0.38	2.43	0.405	-2.58496
LOC_Os01g53920	0.4	0.48	2.24	2.42	0.44	2.33	2.40475	LOC_Os06g12876	2.14	2.16	0.65	0.55	2.15	0.6	-1.8413
LOC_Os12g42876	13.15	12.2	48.69	23.74	12.675	36.215	1.5146	LOC_Os06g39230	2.12	2.29	6.28	6.98	2.205	6.63	1.58823
LOC_Os08g23150	14.97	12.64	43.34	28.94	13.805	36.14	1.38841	LOC_Os07g48800	54.12	6.47	4.88	3.03	30.295	3.955	-2.93733
LOC_Os04g56910	0	0	3.26	0.53	0.001	1.895	10.888	LOC_Os08g31630	4	5.26	12.21	12.1	4.63	12.155	1.39247
LOC_Os06g48180	93.13	68.09	28.78	41.8	80.61	35.29	-1.1917	LOC_Os04g38430	0	0	0.12	1.77	0.001	0.945	9.88417
LOC_Os04g52260	7.21	7.73	24.72	20.25	7.47	22.485	1.58978	LOC_Os02g27200	0.03	0.03	1.13	0.9	0.03	1.015	5.08037
LOC_Os06g50450	0	0	7.99	0	0.001	3.995	11.964	LOC_Os03g43610	0.34	0.26	0	0	0.3	0.001	-8.22882
LOC_Os04g25800	0	0	1.14	2.64	0.001	1.89	10.8842	LOC_Os01g06876	8.11	8.55	2.22	2.82	8.33	2.52	-1.72489
LOC_Os11g07200	0	0	1.29	0.46	0.001	0.875	9.77314	LOC_Os03g20900	23.28	16.44	45.07	47.41	19.86	46.24	1.21928
LOC_Os03g08320	0	0.04	5.14	2.78	0.02	3.96	7.62936	LOC_Os01g57840	2.96	3.44	8.76	13.02	3.2	10.89	1.76686
LOC_Os11g10990	49.76	41.51	16.45	23.52	45.635	19.985	-1.19122	LOC_Os11g31430	3.79	2.97	1.16	1.06	3.38	1.11	-1.60646
LOC_Os03g25150	0.43	0.4	4.15	2.77	0.415	3.46	3.05959	LOC_Os05g43690	0	0	0.15	1.63	0.001	0.89	9.79766
LOC_Os04g55850	2.31	5.27	16.31	15.91	3.79	16.11	2.08769	LOC_Os03g53550	2.29	4.1	0.82	0.59	3.195	0.705	-2.18012
LOC_Os01g58024	2.93	8.36	42.43	18.33	5.645	30.38	2.42808	LOC_Os03g57660	4.17	8	17.98	20.43	6.085	19.205	1.65815
LOC_Os03g04890	0	0	1.53	0.75	0.001	1.14	10.1548	LOC_Os04g34170	0	0.1	0.76	1.8	0.05	1.28	4.67807
LOC_Os03g19990	0	0	1.76	0.74	0.001	1.25	10.2877
LOC_Os08g30020	45.49	66.04	119.01	108	55.765	113.505	1.02532
LOC_Os01g48000	0.19	0.21	4.17	1.1	0.2	2.635	3.71973
LOC_Os08g12440	0.86	0.39	0	0	0.625	0.001	-9.28771
LOC_Os04g16740	15.96	26.24	82.45	41.16	21.1	61.805	1.55048
LOC_Os06g35560	9.55	12.92	26.4	26.45	11.235	26.425	1.2339
LOC_Os05g44770	1.04	1.2	5.91	3.18	1.12	4.545	2.02078
LOC_Os08g09060	0	0	1.58	5.05	0.001	3.315	11.6948
LOC_Os03g03660	13.27	15.35	37.89	25.73	14.31	31.81	1.15246
LOC_Os03g09910	0	0	1.14	3.62	0.001	2.38	11.2167
LOC_Os02g48870	0	0.22	3.8	1.99	0.11	2.895	4.71799
LOC_Os04g10940	4.61	4.95	20.61	20.57	4.78	20.59	2.10686
LOC_Os03g14990	35.36	29.62	79.41	59.35	32.49	69.38	1.09452
LOC_Os09g07300	1.25	1.43	5.2	2.65	1.34	3.925	1.55046
MSTRG.8216	49.25	66.05	22.6	22.88	57.65	22.74	-1.34209
LOC_Os05g38350	0.04	0.07	1.75	1.48	0.055	1.615	4.87596
LOC_Os02g32520	16.51	19.1	44.55	30.04	17.805	37.295	1.0667
LOC_Os04g50940	0	0	1.52	1.01	0.001	1.265	10.3049
LOC_Os09g24620	11.51	8.1	24.11	40.66	9.805	32.385	1.72374
LOC_Os05g46020	2.27	1.58	7.8	10.58	1.925	9.19	2.25521
LOC_Os03g12890	0.21	0.19	2.74	1.97	0.2	2.355	3.55766
LOC_Os11g18570	0.28	0.51	3.17	3.79	0.395	3.48	3.13916
LOC_Os01g63280	2.34	3.65	12.36	8.55	2.995	10.455	1.80357
LOC_Os01g18584	1.59	1.45	6.69	6.38	1.52	6.535	2.10412
LOC_Os11g02440	14.59	7.02	77.88	27.71	10.805	52.795	2.2887
LOC_Os05g50610	0	0	2.36	1.47	0.001	1.915	10.9031
LOC_Os09g27820	0	0	1.67	2.08	0.001	1.875	10.8727
LOC_Os03g18779	0	0	12.6	0	0.001	6.3	12.6211
LOC_Os12g12140	0	0	32.99	0	0.001	16.495	14.0097
LOC_Os02g20050	0.42	1.13	0	0	0.775	0.001	-9.59805
LOC_Os05g46845	0	0	65.46	0	0.001	32.73	14.9983
LOC_Os01g65380	2.03	2.28	7.79	6.35	2.155	7.07	1.71402
LOC_Os11g37700	0	0	1.04	0.25	0.001	0.645	9.33316
LOC_Os01g70770	4.83	2.46	23.51	10.91	3.645	17.21	2.23926
LOC_Os01g45990	1.85	3.84	12.75	7.47	2.845	10.11	1.82928
LOC_Os07g09310	28.58	19.5	10.83	8.34	24.04	9.585	-1.32659
LOC_Os03g16610	0	0	1.69	0.79	0.001	1.24	10.2761
LOC_Os05g47700	0	0	2.61	5.22	0.001	3.915	11.9348
LOC_Os05g50100	0.54	1	7.44	5.96	0.77	6.7	3.12123
LOC_Os01g32330	30.39	38.42	73.47	66.63	34.405	70.05	1.02577
LOC_Os01g57560	10.68	9.77	24.69	19.75	10.225	22.22	1.11976
LOC_Os01g09010	5.78	3.45	23.32	11.35	4.615	17.335	1.90929
LOC_Os08g34720	14.33	9.48	44.29	23.58	11.905	33.935	1.51121
LOC_Os10g03320	0.06	0.11	2.85	1.95	0.085	2.4	4.81943
LOC_Os05g44570	68.27	50.79	13.12	28.71	59.53	20.915	-1.50908
LOC_Os02g15470	1.2	0.43	0	0	0.815	0.001	-9.67066
LOC_Os10g02509	0	0	4.49	1.17	0.001	2.83	11.4666
LOC_Os07g26110	0	0	2.95	1.19	0.001	2.07	11.0154
LOC_Os01g03340	1.42	5.01	23.65	11.83	3.215	17.74	2.46412
LOC_Os11g03484	0.66	0.47	9.32	3.09	0.565	6.205	3.45711
LOC_Os10g17260	3.26	4.32	69.59	21.61	3.79	45.6	3.58876
LOC_Os02g08440	3.93	9.01	26.2	16.15	6.47	21.175	1.71052
LOC_Os02g44235	2.41	1.03	0	0	1.72	0.001	-10.7482
LOC_Os05g31570	1.35	1.63	4.62	4.14	1.49	4.38	1.55562
LOC_Os01g73110	19.99	22.4	9.9	7.91	21.195	8.905	-1.25104
LOC_Os02g16270	0	0	0.63	0.5	0.001	0.565	9.14211
LOC_Os05g26902	3.5	2.19	11.48	8.73	2.845	10.105	1.82857
LOC_Os04g46894	0.94	1.22	4.08	2.7	1.08	3.39	1.65025
LOC_Os01g35050	5.03	6.14	15.82	12.07	5.585	13.945	1.32012
LOC_Os03g05290	41.12	48.36	81.61	106.37	44.74	93.99	1.07094
LOC_Os10g23820	0	0	2.65	0.8	0.001	1.725	10.7524
LOC_Os06g47200	2.15	1.59	13.89	9.05	1.87	11.47	2.61676
LOC_Os10g37160	0	0	1.91	0.87	0.001	1.39	10.4409
LOC_Os03g60090	11.78	16.46	45.38	25.82	14.12	35.6	1.33414
LOC_Os07g17330	6.27	3.68	23.62	20.16	4.975	21.89	2.1375
LOC_Os02g47090	0	0	1.8	0.61	0.001	1.205	10.2348
LOC_Os12g36110	3.21	3.7	9.58	8.53	3.455	9.055	1.39003
LOC_Os07g46852	15.54	31.97	61.01	64.35	23.755	62.68	1.39977
LOC_Os02g50240	15.07	12.92	30.97	26.19	13.995	28.58	1.03009
LOC_Os02g48560	13.96	10.59	30.61	25.77	12.275	28.19	1.19946
LOC_Os01g62490	0	0	1.8	0.62	0.001	1.21	10.2408
LOC_Os07g32010	1.49	2.37	9.97	5.88	1.93	7.925	2.03781
LOC_Os12g01060	0.4	0.4	2.94	2.79	0.4	2.865	2.84046
LOC_Os06g10520	1.82	2.03	9.16	4.91	1.925	7.035	1.86969
LOC_Os09g18360	0	0	1.89	0.2	0.001	1.045	10.0293
LOC_Os04g20400	0.02	0.31	3.09	2.51	0.165	2.8	4.08489
LOC_Os09g36600	8.42	14.26	27.74	25.17	11.34	26.455	1.22212
LOC_Os02g39330	1.98	1.92	11.04	7.61	1.95	9.325	2.25763
LOC_Os06g11210	0	0	3.75	0.4	0.001	2.075	11.0189
LOC_Os02g44880	0.19	0.1	2.64	2.19	0.145	2.415	4.0579
LOC_Os05g10310	7.95	8.83	18.87	35.56	8.39	27.215	1.69766
LOC_Os11g40820	0	0	0.39	0.43	0.001	0.41	8.67948
LOC_Os06g14240	146.18	87.88	35.65	59	117.03	47.325	-1.3062
LOC_Os04g39880	6.9	12.09	31.29	20.48	9.495	25.885	1.44688
LOC_Os12g24650	0	0	1.38	1.17	0.001	1.275	10.3163
LOC_Os05g31890	0	0	0.99	2.03	0.001	1.51	10.5603
LOC_Os11g02620	16.12	12.08	4.91	6.34	14.1	5.625	-1.32577
LOC_Os11g03240	8.15	7.18	43.61	13.88	7.665	28.745	1.90695
LOC_Os09g28650	1.11	2.51	10.03	9.18	1.81	9.605	2.4078
LOC_Os11g09850	25.38	30.5	9.03	14.35	27.94	11.69	-1.25706
LOC_Os11g37960	1.11	0.78	13.61	4.83	0.945	9.22	3.28638
LOC_Os06g19070	0	0	15.7	2.85	0.001	9.275	13.1791
LOC_Os06g44040	0	0.09	1.26	1.21	0.045	1.235	4.77844
LOC_Os10g38140	1.47	2.27	11.8	6.08	1.87	8.94	2.25724
LOC_Os04g43680	0.88	0.37	8.16	3.5	0.625	5.83	3.22157
LOC_Os06g40415	8.56	11.35	2.08	2.3	9.955	2.19	-2.18449
LOC_Os08g26710	1.1	2.84	16.66	37.85	1.97	27.255	3.79025
LOC_Os01g19260	0	0	1.82	0.73	0.001	1.275	10.3163
LOC_Os02g58554	3.62	5.21	13.63	9.29	4.415	11.46	1.37612
LOC_Os06g39230	0.03	0.31	2.77	2.83	0.17	2.8	4.04182
LOC_Os07g23430	0	0	1.29	1.13	0.001	1.21	10.2408
LOC_Os07g35480	0	0	14.66	2.58	0.001	8.62	13.0735
LOC_Os03g27230	2.73	3.05	15.58	6.45	2.89	11.015	1.93033
LOC_Os06g36270	1.84	1.59	5.68	4.27	1.715	4.975	1.53649
LOC_Os03g21230	3.57	6.69	16.49	11.41	5.13	13.95	1.44323
LOC_Os10g12050	1.39	1.5	10.41	4	1.445	7.205	2.31793
LOC_Os08g43400	2.47	1.7	8.37	5.16	2.085	6.765	1.69804
LOC_Os05g04490	0	0	2.91	0.71	0.001	1.81	10.8218
LOC_Os06g51070	0.96	0.83	5.87	6.21	0.895	6.04	2.75459
LOC_Os03g18030	0	0	1.5	0.66	0.001	1.08	10.0768
LOC_Os11g11990	0.58	0.61	6.64	1.3	0.595	3.97	2.73818
LOC_Os07g39114	19.13	21.21	4.27	8.17	20.17	6.22	-1.69722
LOC_Os10g35770	4.62	7.81	16.08	11.01	6.215	13.545	1.12393
LOC_Os07g38810	0.24	0.36	2.6	2.09	0.3	2.345	2.96655
LOC_Os01g70490	1.07	1.51	7.29	3.59	1.29	5.44	2.07624
LOC_Os01g42860	0	0	8.08	2.17	0.001	5.125	12.3233
LOC_Os09g15330	4.15	4.66	14.57	9.61	4.405	12.09	1.4566
LOC_Os07g10840	13.39	21.16	50.45	30.79	17.275	40.62	1.2335
LOC_Os02g41650	2.64	3.35	17.06	5.79	2.995	11.425	1.93157
LOC_Os02g48710	0.67	0.64	9.92	6.06	0.655	7.99	3.60863
LOC_Os10g39260	0	0	0.73	2.43	0.001	1.58	10.6257
LOC_Os02g44230	0	0.34	2.73	3.25	0.17	2.99	4.13654
LOC_Os08g14570	0.53	0.85	5.74	2.3	0.69	4.02	2.54253
LOC_Os04g29770	0	0	1.66	2.11	0.001	1.885	10.8803
LOC_Os12g42940	1.06	2.08	0	0	1.57	0.001	-10.6165
LOC_Os04g49950	0	0	0.66	0.28	0.001	0.47	8.87652
LOC_Os05g07420	0	0	1.16	0.51	0.001	0.835	9.70563
LOC_Os03g53800	22.26	16.78	64.57	32.84	19.52	48.705	1.31912
LOC_Os10g38212	0	0.56	9.61	6.26	0.28	7.935	4.82473
LOC_Os02g46260	10.46	9.04	34.64	17.5	9.75	26.07	1.41892
LOC_Os04g33210	10.04	13.41	28.42	21.16	11.725	24.79	1.08017
LOC_Os08g28670	40.13	31.23	12	19.07	35.68	15.535	-1.19959
LOC_Os08g04340	0	0	4.31	1.14	0.001	2.725	11.412
LOC_Os03g62200	0.1	0	2.14	1.53	0.05	1.835	5.19771
LOC_Os03g62180	5.28	6.69	14.22	11.48	5.985	12.85	1.10235
LOC_Os01g04550	0.94	1.26	6.51	4.2	1.1	5.355	2.28338
LOC_Os12g15680	0	0	2.2	0.35	0.001	1.275	10.3163
LOC_Os02g41670	0	0	2.08	0.15	0.001	1.115	10.1228
LOC_Os01g27210	5.93	5.1	17.17	16.42	5.515	16.795	1.6066
LOC_Os01g64630	29.24	33.74	82.33	50.46	31.49	66.395	1.07618
LOC_Os02g46340	0	0	2.74	0.86	0.001	1.8	10.8138
LOC_Os02g33110	8.49	8.44	21.8	16.12	8.465	18.96	1.16338
LOC_Os03g64050	0	0	1.76	1.26	0.001	1.51	10.5603
LOC_Os10g42960	3.81	4.83	14.63	8.93	4.32	11.78	1.44724
LOC_Os02g40840	0.35	0.98	4.74	2.73	0.665	3.735	2.48968
LOC_Os06g04280	8.81	7.21	25.03	15.75	8.01	20.39	1.34799
LOC_Os04g49194	0	0.13	1.77	2.89	0.065	2.33	5.16375
LOC_Os02g23960	30.86	33.52	3.07	10.47	32.19	6.77	-2.24938
LOC_Os05g47770	0	0	1.31	0.53	0.001	0.92	9.84549
LOC_Os06g44010	0.2	0.18	2.7	2.15	0.19	2.425	3.67391
LOC_Os01g22352	0	0.04	5.43	0.56	0.02	2.995	7.22641
LOC_Os12g25690	0.95	0.57	7.71	2.56	0.76	5.135	2.75629
LOC_Os01g60100	0.71	0.88	0	0	0.795	0.001	-9.63481
LOC_Os07g35510	3.34	8.02	19.61	14.82	5.68	17.215	1.5997
LOC_Os09g25070	0.65	0.26	1.67	9.11	0.455	5.39	3.56635
LOC_Os06g11240	0.15	0	2.83	1.75	0.075	2.29	4.93231
LOC_Os03g53630	1.08	1.51	4.44	3.66	1.295	4.05	1.64497
LOC_Os03g01880	3.59	2.02	12.19	9.85	2.805	11.02	1.97405
LOC_Os01g36070	0.18	0.41	4.19	2.64	0.295	3.415	3.5331
LOC_Os06g43350	4.25	2.4	7.34	24.07	3.325	15.705	2.2398
LOC_Os01g06580	0.04	0	3.4	2.16	0.02	2.78	7.11894
LOC_Os08g04540	0.21	0	2.92	1.68	0.105	2.3	4.45317
LOC_Os04g44950	0.93	2.32	6.94	9.28	1.625	8.11	2.31926
LOC_Os03g03810	0	0.8	4.33	12.67	0.4	8.5	4.40939
LOC_Os02g13870	0	0	1.44	0.93	0.001	1.185	10.2107
LOC_Os03g16060	0.13	0	2.41	1.49	0.065	1.95	4.90689
LOC_Os04g12390	0.08	0.11	3.62	0.21	0.095	1.915	4.33327
LOC_Os09g29200	24.61	35.48	60.42	61.87	30.045	61.145	1.02511
LOC_Os11g40810	0.39	0.42	2.16	3.3	0.405	2.73	2.75291
LOC_Os04g46970	0.29	0.18	1.98	1.57	0.235	1.775	2.91709
LOC_Os03g43990	1.49	1.41	7.12	3.79	1.45	5.455	1.91153
LOC_Os02g08364	9.22	7.39	17.65	18.52	8.305	18.085	1.12274
LOC_Os02g36220	0.78	0.61	2.78	3.45	0.695	3.115	2.16415
LOC_Os02g19530	0	0	1.75	0.41	0.001	1.08	10.0768
LOC_Os01g38190	0	0	1.44	1.11	0.001	1.275	10.3163
LOC_Os05g01030	2.75	3.17	8.53	6.28	2.96	7.405	1.3229
LOC_Os03g58320	0	0	0.58	2.53	0.001	1.555	10.6027
LOC_Os11g43895	26.45	26.86	12.64	12.46	26.655	12.55	-1.08672
LOC_Os04g58420	19.33	16.26	7.5	7.91	17.795	7.705	-1.20761
LOC_Os03g40830	4.33	3.55	12.71	7.85	3.94	10.28	1.38357
LOC_Os09g25490	0	0	0.67	0.4	0.001	0.535	9.0634
LOC_Os06g17900	0.21	0.02	3.54	0.69	0.115	2.115	4.20095
LOC_Os09g24260	1.11	1.75	5.63	3.89	1.43	4.76	1.73495
LOC_Os06g41450	3.24	10.66	25.49	26.35	6.95	25.92	1.89898
LOC_Os06g38764	4.72	2.93	20.31	10.88	3.825	15.595	2.02755
LOC_Os03g26870	0.64	2.4	8.76	5.98	1.52	7.37	2.27759
LOC_Os01g41430	0.63	0.35	3.76	2.73	0.49	3.245	2.72736
LOC_Os07g45074	0.32	0.17	2.24	1.45	0.245	1.845	2.91277
LOC_Os05g31760	0.52	2.53	11.85	6.45	1.525	9.15	2.58496
LOC_Os04g03164	10.16	6.93	28.34	26.16	8.545	27.25	1.6731
LOC_Os03g47754	0.28	0.53	2.51	1.81	0.405	2.16	2.41504
LOC_Os08g26880	2.57	1.74	9.56	6.71	2.155	8.135	1.91645
LOC_Os04g21820	4.94	10.48	22.97	17.07	7.71	20.02	1.37664
LOC_Os01g04050	15.11	12.63	44.26	28.3	13.87	36.28	1.38721
LOC_Os01g61010	0.42	0.3	2.16	2.16	0.36	2.16	2.58496
LOC_Os05g09480	0.1	0	2.03	2.01	0.05	2.02	5.33628
LOC_Os11g45740	0.68	0.58	6.41	2.73	0.63	4.57	2.85877
LOC_Os09g34214	7.44	7.54	16.49	17.23	7.49	16.86	1.17057
LOC_Os08g31228	7.94	5.26	24.57	14.09	6.6	19.33	1.5503
LOC_Os07g44060	0	0	1.87	1.43	0.001	1.65	10.6883
LOC_Os02g42150	0.12	0.04	14.1	1.21	0.08	7.655	6.58026
LOC_Os11g40840	0	0	1.02	1.89	0.001	1.455	10.5068
LOC_Os10g26940	0	0	25.04	3.45	0.001	14.245	13.7982
LOC_Os06g08830	1.59	2.22	7.36	6.29	1.905	6.825	1.84104
LOC_Os03g13870	5.48	4.8	16.17	11.13	5.14	13.65	1.40906
LOC_Os10g02490	0.3	0.68	4.36	2.7	0.49	3.53	2.84881
LOC_Os01g28500	0	0	1.11	4.07	0.001	2.59	11.3387
LOC_Os08g33540	47.52	38.11	19.67	21.82	42.815	20.745	-1.04535
LOC_Os01g53090	0.09	0	4.91	1.08	0.045	2.995	6.05649
LOC_Os02g32970	1.67	1.71	7.23	5.75	1.69	6.49	1.9412
LOC_Os11g11780	0.14	0	3.33	1.6	0.07	2.465	5.13809
LOC_Os02g49920	0.71	1.12	5.17	3.37	0.915	4.27	2.22239
LOC_Os05g37690	12.81	20.11	39.45	29.63	16.46	34.54	1.0693
LOC_Os08g29570	5.61	7.77	16.75	13.14	6.69	14.945	1.15958
LOC_Os04g37990	13.51	10.43	5.51	5.72	11.97	5.615	-1.09207
LOC_Os09g26980	0.62	0.35	3.17	3.3	0.485	3.235	2.73771
LOC_Os03g40600	8.82	9.88	3.03	0.82	9.35	1.925	-2.28011
LOC_Os03g17000	6.52	8.73	17.65	14.93	7.625	16.29	1.09518
LOC_Os02g42220	7.64	9.53	17.8	17.14	8.585	17.47	1.02499
LOC_Os07g42510	5.41	4.78	12.85	13.74	5.095	13.295	1.38373
LOC_Os11g29720	1.13	0.77	3.46	4.91	0.95	4.185	2.13923
LOC_Os08g41320	1.56	1.82	8.33	4.72	1.69	6.525	1.94895
LOC_Os06g10750	0	0	2.16	0.3	0.001	1.23	10.2644
LOC_Os08g09000	0	0	0.44	4.02	0.001	2.23	11.1228
LOC_Os01g11160	3.52	4.38	12.48	8.47	3.95	10.475	1.40703
LOC_Os11g05040	0.1	0	1.68	1.61	0.05	1.645	5.04002
LOC_Os07g03860	0.11	0.08	2.49	0.82	0.095	1.655	4.12276
LOC_Os10g42130	0	0.24	3.39	1.28	0.12	2.335	4.28232
LOC_Os04g41620	0.24	0	1.84	4.42	0.12	3.13	4.70506
LOC_Os06g15370	1.43	2.34	8.38	5.25	1.885	6.815	1.85415
LOC_Os11g31530	0.53	0.19	6.75	4.59	0.36	5.67	3.97728
LOC_Os10g03850	19.66	21.69	7.52	9.24	20.675	8.38	-1.30287
LOC_Os02g06290	63.92	60.54	4.76	12.98	62.23	8.87	-2.8106
LOC_Os11g32650	8.85	13.39	159.35	47.82	11.12	103.585	3.21959
LOC_Os04g29580	0	0	1.06	0.44	0.001	0.75	9.55075
LOC_Os07g48460	0.31	0.5	3.74	2.44	0.405	3.09	2.93161
LOC_Os01g12160	2.83	1.41	7.78	7.36	2.12	7.57	1.83623
LOC_Os06g45570	7.94	5.89	21.69	17.81	6.915	19.75	1.51405
LOC_Os10g41230	6.98	6.28	20.12	14.25	6.63	17.185	1.37407
LOC_Os01g01520	0	0	0.7	1.36	0.001	1.03	10.0084
LOC_Os10g38470	6.67	10.81	25.72	20.17	8.74	22.945	1.39247
LOC_Os09g37200	0	0	1.4	0.59	0.001	0.995	9.95855
LOC_Os09g15284	70.88	75.2	23.66	43.63	73.04	33.645	-1.11829
LOC_Os05g44170	23.9	20.7	10.1	10.16	22.3	10.13	-1.13841
LOC_Os08g03610	33	23.85	11.92	13.23	28.425	12.575	-1.1766
LOC_Os01g70130	5.61	3.32	15	10.7	4.465	12.85	1.52504
LOC_Os07g38260	0.97	1.42	5.73	3.03	1.195	4.38	1.87392
LOC_Os03g06200	15.25	7.92	32.76	26.58	11.585	29.67	1.35675
LOC_Os11g40009	0.32	0.81	2.3	5.55	0.565	3.925	2.79637
LOC_Os04g34610	4.87	4.01	13.93	8.52	4.44	11.225	1.33808
LOC_Os08g04560	0	0	1.09	0.6	0.001	0.845	9.72281
LOC_Os06g18860	0	0	0.87	0.61	0.001	0.74	9.53138
LOC_Os08g36480	1.08	0.09	0	0	0.585	0.001	-9.19229
LOC_Os09g29940	1.23	1.43	6.43	3.61	1.33	5.02	1.91626
LOC_Os10g39430	2.31	3.51	12.54	5.77	2.91	9.155	1.65354
LOC_Os09g08130	12.1	6.78	23.74	26.21	9.44	24.975	1.40363
LOC_Os03g09250	1.96	1.05	7.58	4.52	1.505	6.05	2.00717
LOC_Os10g07548	0	0	0.42	1.5	0.001	0.96	9.90689
LOC_Os04g33600	2.7	6.63	16.64	13.34	4.665	14.99	1.68405
LOC_Os02g35329	1.25	1.69	8.41	5.24	1.47	6.825	2.21501
LOC_Os03g45960	0	0	1.67	1.13	0.001	1.4	10.4512
LOC_Os09g39060	0	0	10.29	1.82	0.001	6.055	12.5639
LOC_Os01g64110	1.11	2.18	7.76	5.12	1.645	6.44	1.96897
LOC_Os03g18140	1.44	1.29	5.31	3.72	1.365	4.515	1.72583
LOC_Os01g39860	0	0.17	10.78	6.75	0.085	8.765	6.68815
LOC_Os07g38120	5.95	6.47	16.49	11.62	6.21	14.055	1.17842
LOC_Os03g58980	2.38	1.92	9.46	8.88	2.15	9.17	2.09259
LOC_Os11g07960	4.87	8.48	19.04	16	6.675	17.52	1.39216
LOC_Os12g24790	0	0	1.42	0.05	0.001	0.735	9.5216
LOC_Os05g47750	0	0	1.44	1.07	0.001	1.255	10.2935
LOC_Os01g07780	4.05	5.08	13.15	14.63	4.565	13.89	1.60536
LOC_Os03g49600	12.69	12.48	36.09	20.49	12.585	28.29	1.16859
LOC_Os06g50420	0.18	0	3.67	2.03	0.09	2.85	4.98489
LOC_Os03g55090	5.12	4.4	11.29	10.03	4.76	10.66	1.16317
LOC_Os09g39770	1.45	0.56	7.82	4.13	1.005	5.975	2.57174
LOC_Os10g37660	0.07	0.11	1.87	1.09	0.09	1.48	4.03953
LOC_Os03g51740	0.02	0	1.17	1.53	0.01	1.35	7.07682
LOC_Os09g23560	0	0	1.24	0.72	0.001	0.98	9.93664
LOC_Os07g40130	0.04	0.2	3.25	1.81	0.12	2.53	4.39803
LOC_Os10g01100	2.01	3.11	7.69	6.2	2.56	6.945	1.43983
LOC_Os07g03040	15.85	13.73	2.92	7.39	14.79	5.155	-1.52058
LOC_Os05g03610	0.43	0.09	2.92	1.79	0.26	2.355	3.17914
LOC_Os02g32980	4.04	1.38	10.29	14.31	2.71	12.3	2.18229
LOC_Os04g34530	0	0	2.81	0.22	0.001	1.515	10.5651
LOC_Os02g49650	0.05	0.27	4.19	0.93	0.16	2.56	4
LOC_Os09g20480	1.53	1.62	6.02	4.88	1.575	5.45	1.7909
LOC_Os02g37654	11.64	9.93	41.49	17.85	10.785	29.67	1.45998
LOC_Os03g06970	4.53	4.09	15.06	9.99	4.31	12.525	1.53905
LOC_Os01g16310	0.44	0.85	3.89	2.15	0.645	3.02	2.22718
LOC_Os11g45540	0.07	0.06	2.09	0.91	0.065	1.5	4.52838
LOC_Os05g36010	0.29	0.29	1.39	2.54	0.29	1.965	2.7604
LOC_Os02g03410	7.98	8.88	18.71	15.96	8.43	17.335	1.04008
LOC_Os08g02354	0.15	0.1	1.74	0.78	0.125	1.26	3.33342
LOC_Os03g52794	2.15	2.33	6.17	3.66	2.24	4.915	1.13369
LOC_Os09g23530	0	0	2.49	0.23	0.001	1.36	10.4094
LOC_Os01g49219	32.77	33.59	10.55	20.58	33.18	15.565	-1.09201
LOC_Os11g44430	0.1	0	1.45	1.57	0.05	1.51	4.91648
LOC_Os07g15340	0	0	0.78	0.45	0.001	0.615	9.26444
LOC_Os10g31864	0.29	0.42	1.84	0.81	0.355	1.325	1.9001
LOC_Os09g29460	14.37	22.45	35.46	40.06	18.41	37.76	1.03637
LOC_Os01g04540	0	0	1.01	0.52	0.001	0.765	9.57932
LOC_Os08g13870	0	0	1.71	0.11	0.001	0.91	9.82972
LOC_Os03g15780	16.21	10.05	33.2	26.18	13.13	29.69	1.17711
LOC_Os08g36630	0	0	1.57	1.04	0.001	1.305	10.3498
LOC_Os08g05010	15.63	21.28	2.46	7.18	18.455	4.82	-1.93691
LOC_Os05g06780	0.74	0.86	1.74	17.18	0.8	9.46	3.56377
LOC_Os07g26690	14.59	12.61	35.98	24.32	13.6	30.15	1.14855
LOC_Os05g41440	10.03	7.95	21.76	17.43	8.99	19.595	1.12409
LOC_Os05g03920	0.96	2.66	9.37	5.09	1.81	7.23	1.99801
LOC_Os11g35980	0	0	0.5	0.54	0.001	0.52	9.02237
LOC_Os01g29280	0	0	1.68	1.28	0.001	1.48	10.5314
LOC_Os06g33880	0	0	1.41	1.6	0.001	1.505	10.5555
LOC_Os11g10060	5.21	7.8	15.62	12.38	6.505	14	1.10581
LOC_Os04g02754	8.61	11.01	21.18	19.76	9.81	20.47	1.06119
LOC_Os04g45290	0.78	1.32	4.78	3.38	1.05	4.08	1.95818
LOC_Os02g04050	6.11	6.86	16.02	12.58	6.485	14.3	1.14084
LOC_Os05g44420	5.3	11.55	22.49	24	8.425	23.245	1.46417
LOC_Os06g45890	0.12	0.95	4.66	4.21	0.535	4.435	3.05132
LOC_Os10g11870	2.28	2.75	7.24	4.75	2.515	5.995	1.2532
LOC_Os11g37970	0.4	0.25	2.35	7.76	0.325	5.055	3.9592
LOC_Os03g29930	1.1	1.09	4.72	6.72	1.095	5.72	2.38508
LOC_Os09g14700	24.18	26.98	14.75	6.47	25.58	10.61	-1.26959
LOC_Os12g37360	3.58	2.01	11.29	9.97	2.795	10.63	1.92722
LOC_Os08g35600	0	0	0.88	0.77	0.001	0.825	9.68825
LOC_Os01g29150	0	0	0.73	0.76	0.001	0.745	9.5411
LOC_Os04g38220	0.43	0.92	6.69	2.05	0.675	4.37	2.69467
LOC_Os02g52560	3.32	4.52	14.69	7.59	3.92	11.14	1.50682
LOC_Os05g08554	9.49	10.33	25.34	26.06	9.91	25.7	1.37481
LOC_Os08g15010	0	0	0.74	0.04	0.001	0.39	8.60733
LOC_Os06g46284	2.4	3.65	7.51	7.12	3.025	7.315	1.27392
LOC_Os03g18850	0.36	0	24.38	12.67	0.18	18.525	6.68533
LOC_Os03g28160	19.78	20.1	86.56	30.7	19.94	58.63	1.55597
LOC_Os11g35450	0	0	0.56	0.4	0.001	0.48	8.90689
LOC_Os05g39350	0.49	0.2	3.05	2.06	0.345	2.555	2.88866
LOC_Os01g01660	3.81	4.25	20.35	8.19	4.03	14.27	1.82413
LOC_Os01g71310	0.59	0.87	4.74	2.26	0.73	3.5	2.26139
LOC_Os04g25060	1.78	2.79	11.3	6.03	2.285	8.665	1.92301
LOC_Os07g36590	4.77	4.46	10.26	9.66	4.615	9.96	1.10982
MSTRG.27293	12.42	20.61	6.33	6.42	16.515	6.375	-1.37328
MSTRG.10981	1.11	1.92	7.6	4.09	1.515	5.845	1.94789
MSTRG.9228	15.42	17.95	5.91	8.09	16.685	7	-1.25312
LOC_Os06g17020	0	0	0.78	0.98	0.001	0.88	9.78136
LOC_Os03g04650	8.23	10.71	22.74	17.42	9.47	20.08	1.08432
LOC_Os04g59200	1.66	3.64	53.51	13.91	2.65	33.71	3.66911
LOC_Os01g15020	11.76	20.11	40.36	25.81	15.935	33.085	1.05398
LOC_Os06g11520	0.25	0.77	3.84	2.02	0.51	2.93	2.52233
LOC_Os06g22660	26.62	20.39	9.47	11.37	23.505	10.42	-1.17361
LOC_Os07g34260	0	0	0.78	1.1	0.001	0.94	9.87652
LOC_Os11g04220	2.14	2.42	6.74	4.13	2.28	5.435	1.25325
LOC_Os04g14170	29.52	33.11	9.44	16.78	31.315	13.11	-1.25619
LOC_Os01g66610	1.72	4.08	9.31	7.81	2.9	8.56	1.56156
LOC_Os02g06588	4.05	6.28	16.86	10.74	5.165	13.8	1.41783
LOC_Os05g46470	1.49	0.17	11.41	5.75	0.83	8.58	3.36979
LOC_Os11g11890	0.33	0.19	5.65	0.58	0.26	3.115	3.58265
LOC_Os08g44820	7.67	5.64	16.1	11.98	6.655	14.04	1.07703
LOC_Os06g18670	6.03	9.74	76.34	27.56	7.885	51.95	2.71994
LOC_Os09g36080	9.77	14.28	25.47	23.72	12.025	24.595	1.03233
LOC_Os07g46846	1.61	0.26	4.55	8.11	0.935	6.33	2.75917
LOC_Os11g12050	1.1	0.85	3.93	2.57	0.975	3.25	1.73697
LOC_Os06g46149	2.33	4.06	9.15	11.13	3.195	10.14	1.66617
LOC_Os08g02700	2.68	3.11	9.91	7.68	2.895	8.795	1.60312
LOC_Os11g40470	0	0.01	0.42	0.47	0.005	0.445	6.47573
LOC_Os03g63110	0.18	0.54	3.17	1.99	0.36	2.58	2.8413
LOC_Os01g52530	3.39	1.23	10.93	7.46	2.31	9.195	1.99296
LOC_Os02g25060	10.76	15.96	29.69	24.03	13.36	26.86	1.00754
LOC_Os12g44390	4.17	3.43	9.91	8.78	3.8	9.345	1.2982
LOC_Os03g57640	0	0	1.6	0.68	0.001	1.14	10.1548
LOC_Os02g57530	2.65	3.05	6.12	6.43	2.85	6.275	1.13865
LOC_Os04g34170	0	0	1.29	0.68	0.001	0.985	9.94398
LOC_Os09g27500	0	0.14	1.7	1.23	0.07	1.465	4.3874
LOC_Os04g29810	0	0	1.63	1.47	0.001	1.55	10.5981
LOC_Os02g20934	44.5	42.43	13.31	24.57	43.465	18.94	-1.19842
LOC_Os01g04580	0	0	0.76	0.54	0.001	0.65	9.3443
LOC_Os10g20090	12.07	12.78	31.15	19.01	12.425	25.08	1.01329
LOC_Os04g15920	0	0	0.57	1.25	0.001	0.91	9.82972
LOC_Os07g48730	0.31	0.07	2.55	1.91	0.19	2.23	3.55297
LOC_Os02g43790	0.8	0.71	5.48	3.17	0.755	4.325	2.51815
LOC_Os08g09100	11.02	13.48	31.83	21.68	12.25	26.755	1.12703
LOC_Os09g23540	12.89	14.13	43.85	20.91	13.51	32.38	1.26108
LOC_Os02g40430	0.66	0.76	2.55	2.19	0.71	2.37	1.739
LOC_Os08g42910	5.31	6.89	15.26	12.58	6.1	13.92	1.19028
LOC_Os10g05490	0	0	1	0.82	0.001	0.91	9.82972
LOC_Os03g32090	0	0	0.88	0.69	0.001	0.785	9.61655
LOC_Os01g43372	0	0	5.59	0.92	0.001	3.255	11.6684
LOC_Os07g04560	0	0	1.28	1.53	0.001	1.405	10.4564
LOC_Os01g39000	4.97	9.38	20.36	17.14	7.175	18.75	1.38584
LOC_Os10g38040	3.93	4.5	9	18.21	4.215	13.605	1.69053
LOC_Os04g46990	0.16	1.28	5.66	4.29	0.72	4.975	2.78863
LOC_Os08g09010	0.32	0	2.64	3.7	0.16	3.17	4.30834
LOC_Os06g49940	7.48	7.21	2.04	2.89	7.345	2.465	-1.57517
LOC_Os02g09490	1.83	0.52	7.56	4.98	1.175	6.27	2.4158
LOC_Os01g51980	7.38	10	16.92	20.36	8.69	18.64	1.10097
LOC_Os06g01972	0.16	0.2	1.89	2.25	0.18	2.07	3.52356
LOC_Os07g22570	7.71	11.36	2.04	4.09	9.535	3.065	-1.63735
LOC_Os04g09900	0.75	0.09	8.58	8.04	0.42	8.31	4.30639
LOC_Os04g41229	0.05	1.02	5.75	3.57	0.535	4.66	3.12272
LOC_Os08g41000	2.45	3.72	10.59	7.53	3.085	9.06	1.55424
LOC_Os04g48130	0.26	0.2	3.06	1.67	0.23	2.365	3.36213
LOC_Os05g11560	2.5	2.45	10.01	7.12	2.475	8.565	1.79102
LOC_Os03g08460	0	0	0.86	1.11	0.001	0.985	9.94398
LOC_Os07g16364	42.79	35.94	11.02	23.68	39.365	17.35	-1.18198
LOC_Os03g04380	13.06	10.4	2.13	5.86	11.73	3.995	-1.55394
LOC_Os03g20550	1.56	2.02	7.13	7.77	1.79	7.45	2.05728
LOC_Os04g37980	0.25	0	2.4	1.63	0.125	2.015	4.01078
LOC_Os06g03580	4.4	6.65	11.41	22.88	5.525	17.145	1.63374
LOC_Os06g42560	8.25	6.93	18.16	14.09	7.59	16.125	1.08713
LOC_Os04g26841	0.66	1.99	7.42	3.87	1.325	5.645	2.09098
LOC_Os03g16150	2.21	2.09	6.54	6.37	2.15	6.455	1.58608
LOC_Os01g54620	0.07	0.08	1.22	0.56	0.075	0.89	3.56884
LOC_Os07g46990	23.76	37.37	67.77	56.45	30.565	62.11	1.02295
LOC_Os07g06830	6.42	6.1	19.91	11.85	6.26	15.88	1.34298
MSTRG.7342	2.62	1.65	7.66	13.87	2.135	10.765	2.33404
LOC_Os03g19452	17.01	20.39	6.26	10.19	18.7	8.225	-1.18495
MSTRG.27547	32.93	30.96	10.06	19.71	31.945	14.885	-1.10173
LOC_Os02g36210	3.96	3.38	6.67	12.48	3.67	9.575	1.38349
LOC_Os07g43800	1.4	0.92	9.48	3.96	1.16	6.72	2.53434
LOC_Os10g07229	6.83	9.71	16.21	19.64	8.27	17.925	1.11601
LOC_Os08g02120	15.35	11.1	25.91	30.42	13.225	28.165	1.09064
LOC_Os12g29220	0	0.14	2.02	1.08	0.07	1.55	4.46877
LOC_Os04g53810	13.28	20.59	37.06	30.73	16.935	33.895	1.00106
MSTRG.8683	0.07	0.32	2.72	1.31	0.195	2.015	3.36923
LOC_Os01g19970	0.49	0.98	6.93	2.47	0.735	4.7	2.67684
LOC_Os01g10610	4.08	8.88	18.72	15.56	6.48	17.14	1.4033
LOC_Os01g39330	0.5	0.64	3.59	2.13	0.57	2.86	2.32698
LOC_Os10g32980	0.03	0.06	0.97	0.49	0.045	0.73	4.0199
LOC_Os02g18080	0.11	0.22	1.06	1.11	0.165	1.085	2.71716
LOC_Os06g46740	0	0.05	1.86	1.73	0.025	1.795	6.16591
LOC_Os06g50950	0.23	0	2.09	1.96	0.115	2.025	4.13822
LOC_Os04g28780	0	0	0.7	0.35	0.001	0.525	9.03617
LOC_Os09g25060	2.05	0.66	2.67	13.76	1.355	8.215	2.59997
LOC_Os12g42810	8.38	10.82	3.23	4.76	9.6	3.995	-1.26484
LOC_Os04g53300	1.42	0.62	0.12	0.04	1.02	0.08	-3.67243
LOC_Os02g55970	1.28	1.2	3.97	3.46	1.24	3.715	1.58302
LOC_Os04g10000	0.58	0.26	5.52	2.07	0.42	3.795	3.17564
LOC_Os01g60850	0.07	0.29	1.35	1.36	0.18	1.355	2.91222
LOC_Os10g30450	1.26	1.56	7.35	3.93	1.41	5.64	2
LOC_Os04g37740	0.23	0.3	2.32	1.78	0.265	2.05	2.95156
LOC_Os05g07680	0	0	0.47	0.57	0.001	0.52	9.02237
LOC_Os04g57410	13.79	17.14	41.36	24.88	15.465	33.12	1.0987
LOC_Os02g25840	1.73	1.19	5.61	4.14	1.46	4.875	1.73943
LOC_Os11g07830	0	0	0.96	1.26	0.001	1.11	10.1163
LOC_Os03g55389	3.95	4.77	28.69	5.92	4.36	17.305	1.98879
LOC_Os02g16940	0	0	0.37	0.73	0.001	0.55	9.10329
LOC_Os06g37224	0	0	1.36	0.27	0.001	0.815	9.67066
LOC_Os04g53540	4.74	8.28	16.98	10.61	6.51	13.795	1.08342
LOC_Os04g57200	13.1	11.87	31.06	22.92	12.485	26.99	1.11223
LOC_Os03g08490	6.99	3.82	17.67	12.74	5.405	15.205	1.49218
LOC_Os01g42380	1.26	1.5	5.51	2.49	1.38	4	1.53533
LOC_Os04g38530	5.84	8.66	27.76	12.12	7.25	19.94	1.45961
LOC_Os03g53770	0.87	0.41	6.08	3.66	0.64	4.87	2.92778
LOC_Os02g14680	0	0.03	2.37	0.39	0.015	1.38	6.52356
LOC_Os01g07370	9.03	14.27	35.38	17.92	11.65	26.65	1.19381
LOC_Os06g14780	2.34	4.18	11.01	7.23	3.26	9.12	1.48416
LOC_Os02g36140	0	0.13	76.2	4.63	0.065	40.415	9.28024
LOC_Os02g55440	7.11	7.18	17.18	11.79	7.145	14.485	1.01955
LOC_Os07g01340	0.53	1.37	3.69	4.88	0.95	4.285	2.1733
LOC_Os04g38290	1.49	1.48	3.73	4.02	1.485	3.875	1.38373
LOC_Os02g11760	0.75	0.87	3.08	1.9	0.81	2.49	1.62015
LOC_Os09g32210	0.11	0.19	1.02	1.11	0.15	1.065	2.82782
LOC_Os10g05020	0	0	0.97	0.45	0.001	0.71	9.47168
LOC_Os09g37880	0	0	0.62	0.4	0.001	0.51	8.99435
LOC_Os11g31540	0.86	0.98	9.13	2.64	0.92	5.885	2.67734
MSTRG.13968	18.35	24.16	3.77	9.68	21.255	6.725	-1.6602
LOC_Os09g04050	1.39	1.72	12.23	2.68	1.555	7.455	2.26129
LOC_Os03g13210	0	0.23	17.6	7.35	0.115	12.475	6.76126
LOC_Os04g50950	0	0	1.36	0.08	0.001	0.72	9.49185
LOC_Os12g28177	0	0	1.62	0.08	0.001	0.85	9.73132
LOC_Os06g21210	0.35	4.19	11.75	16.62	2.27	14.185	2.6436
LOC_Os07g35790	2.53	1.54	5.68	6.28	2.035	5.98	1.55512
LOC_Os02g09250	2.9	2.79	8.67	6.5	2.845	7.585	1.41472
LOC_Os06g49190	1.61	0.27	6.26	8.99	0.94	7.625	3.02
LOC_Os06g35700	0	0	1.35	0.13	0.001	0.74	9.53138
LOC_Os02g09960	2.32	1.9	5.74	5.56	2.11	5.65	1.42101
LOC_Os04g24850	0.96	0.5	0	0	0.73	0.001	-9.51175
LOC_Os07g48430	5.47	5.17	11.51	10.87	5.32	11.19	1.07271
LOC_Os07g33860	2.5	2.07	29.4	3.27	2.285	16.335	2.8377
LOC_Os12g24320	0.36	0.76	3.15	2.58	0.56	2.865	2.35504
LOC_Os10g39100	0.44	1.06	5.57	2.85	0.75	4.21	2.48886
LOC_Os06g49880	0.06	0	2.03	0.83	0.03	1.43	5.57491
LOC_Os04g51160	0.13	0.3	2.4	1.9	0.215	2.15	3.32193
LOC_Os01g23580	0	0	0.61	0.32	0.001	0.465	8.86109
LOC_Os06g46410	2.07	1.31	6.13	3.44	1.69	4.785	1.5015
LOC_Os11g40970	1.1	0.53	2.95	2.71	0.815	2.83	1.79593
LOC_Os01g64120	0	0	1.79	0.88	0.001	1.335	10.3826
LOC_Os06g15170	7.71	5.51	16.05	12.82	6.61	14.435	1.12685
LOC_Os11g12000	3.65	3.36	8.36	6.46	3.505	7.41	1.08006
LOC_Os07g25050	0	0	5.09	3.5	0.001	4.295	12.0684
LOC_Os04g44354	0	0	1.42	0.13	0.001	0.775	9.59805
LOC_Os11g17970	0.35	0.29	2.39	1.52	0.32	1.955	2.61102
LOC_Os05g40170	0.2	0.11	2.29	1.29	0.155	1.79	3.52962
LOC_Os12g10750	0	0	1.06	1.54	0.001	1.3	10.3443
LOC_Os04g54020	0.78	1.6	5.27	2.82	1.19	4.045	1.76518
LOC_Os12g42840	2.87	3.14	0.41	0.94	3.005	0.675	-2.15441
LOC_Os06g43780	0	0	1.03	0.39	0.001	0.71	9.47168
LOC_Os04g49160	0	0.05	1.13	1.86	0.025	1.495	5.90207
LOC_Os06g48580	0	0	0.22	0.36	0.001	0.29	8.17991
LOC_Os09g39320	1.09	1	3.61	2.5	1.045	3.055	1.54767
LOC_Os02g56380	0	0	0.93	0.09	0.001	0.51	8.99435
LOC_Os02g34700	0.05	0	1.42	0.77	0.025	1.095	5.45286
LOC_Os08g14760	0.09	0.05	2.49	0.29	0.07	1.39	4.31159
LOC_Os06g14406	0.72	0.4	3.11	1.89	0.56	2.5	2.15843
LOC_Os10g42780	0.54	1.72	5.23	4.45	1.13	4.84	2.09868
ChrUn.fgenesh.gene.96	17.41	23.43	48.9	33.3	20.42	41.1	1.00916
LOC_Os10g38360	1.93	0.18	7.23	7.83	1.055	7.53	2.83541
LOC_Os04g47010	5.07	6.89	1.28	2.03	5.98	1.655	-1.85331
LOC_Os06g11800	24.9	20.78	70.49	32.18	22.84	51.335	1.16838
LOC_Os04g02890	5.4	6.39	16.39	12.04	5.895	14.215	1.26985
LOC_Os07g03710	0.24	0.49	5.42	1.83	0.365	3.625	3.31201
LOC_Os02g46460	0	0	0.4	0.62	0.001	0.51	8.99435
LOC_Os04g16450	7.57	4.82	23.96	10.44	6.195	17.2	1.47323
LOC_Os03g03890	0.23	0.84	3.39	3.89	0.535	3.64	2.76633
LOC_Os02g06810	0.17	0.13	1.45	0.65	0.15	1.05	2.80735
LOC_Os06g11830	0.39	1.63	4.14	4.29	1.01	4.215	2.06118
LOC_Os01g43650	0	0	0.94	0.75	0.001	0.845	9.72281
LOC_Os06g04070	4.94	3.24	17.16	5.98	4.09	11.57	1.50022
LOC_Os12g44100	0.53	0.85	6.68	1.22	0.69	3.95	2.51718
LOC_Os05g37200	4.83	5.67	20.47	8.38	5.25	14.425	1.45818
LOC_Os11g45850	71	93.74	25.58	55.29	82.37	40.435	-1.02651
LOC_Os10g02250	0	0	0.97	0.15	0.001	0.56	9.12928
LOC_Os09g38540	6.86	1.29	0.89	0.46	4.075	0.675	-2.59384
LOC_Os06g10560	0.1	0.05	0.79	0.88	0.075	0.835	3.47681
LOC_Os07g47450	2.32	4.98	10.89	21.48	3.65	16.185	2.14869
LOC_Os06g14370	1.84	2.44	7.62	6.82	2.14	7.22	1.75439
LOC_Os01g07130	0	0	0.77	0.6	0.001	0.685	9.41996
LOC_Os01g38580	0	0	0.94	0.19	0.001	0.565	9.14211
LOC_Os08g31980	0.55	0.81	3.8	1.58	0.68	2.69	1.984
LOC_Os01g59265	0	0	4.92	0.14	0.001	2.53	11.3049
LOC_Os05g45200	0	0	1.34	0.32	0.001	0.83	9.69697
LOC_Os02g36414	0.45	0.37	2.73	1.56	0.41	2.145	2.38728
LOC_Os07g34190	0	0	0.43	1.58	0.001	1.005	9.97298
LOC_Os01g63854	6.9	9.67	19.06	14.85	8.285	16.955	1.03314
LOC_Os04g35140	2.05	1.28	3.75	5.72	1.665	4.735	1.50784
LOC_Os01g44170	0.19	0.2	4.02	0.71	0.195	2.365	3.60029
LOC_Os04g41510	3.96	5.08	12.04	7.64	4.52	9.84	1.12234
LOC_Os05g19910	0	0.14	1.98	0.96	0.07	1.47	4.39232
LOC_Os10g17960	0	0.03	1.02	0.71	0.015	0.865	5.84967
LOC_Os10g33810	0	0	1.32	0.45	0.001	0.885	9.78953
LOC_Os02g58440	2.62	2.19	6.24	4.98	2.405	5.61	1.22196
LOC_Os06g36710	2.06	1.34	5.48	5.53	1.7	5.505	1.69521
LOC_Os02g20310	12.88	11.62	43.69	18.25	12.25	30.97	1.33809
LOC_Os04g45970	4.43	4.22	9.31	9.77	4.325	9.54	1.14129
LOC_Os02g17710	0.06	0.13	0.89	0.9	0.095	0.895	3.23589
LOC_Os04g34180	0	0	0.58	1.18	0.001	0.88	9.78136
LOC_Os04g40410	0	0	2.3	0.71	0.001	1.505	10.5555
LOC_Os02g18150	10.28	10.94	3.7	6.17	10.61	4.935	-1.1043
LOC_Os11g36000	0	0	0.45	0.58	0.001	0.515	9.00843
LOC_Os10g27360	0	0	1.54	0.1	0.001	0.82	9.67948
LOC_Os02g49160	0.05	0.12	2.01	1.69	0.085	1.85	4.44392
LOC_Os03g18740	0.92	1.94	4.6	6.6	1.43	5.6	1.96941
LOC_Os04g52504	0.91	0.86	5.89	4.21	0.885	5.05	2.51253
LOC_Os04g47720	0	0	0.84	0.44	0.001	0.64	9.32193
LOC_Os10g39300	0	0	0.57	0.97	0.001	0.77	9.58871
LOC_Os05g46240	7.07	6.35	15.68	14.13	6.71	14.905	1.15141
LOC_Os02g17304	1.83	2.62	12.35	2.98	2.225	7.665	1.78448
LOC_Os11g38650	4.44	5.52	15.39	8.27	4.98	11.83	1.24823
LOC_Os09g32670	3.41	2.39	6.95	7.9	2.9	7.425	1.35634
LOC_Os04g10350	6.57	7.29	13.48	16.1	6.93	14.79	1.09369
LOC_Os01g59150	4.9	3.66	11.72	8.55	4.28	10.135	1.24366
LOC_Os10g38234	0.82	1.85	6.79	3.12	1.335	4.955	1.89205
LOC_Os02g02600	4.11	5.35	11.81	9.74	4.73	10.775	1.18778
LOC_Os01g45290	0	0	0.65	0.01	0.001	0.33	8.36632
LOC_Os12g01010	15.75	17.11	5.72	9.33	16.43	7.525	-1.12657
LOC_Os01g59750	13	20.45	6.13	7.61	16.725	6.87	-1.28362
LOC_Os05g35440	2.81	2.89	8.7	5.46	2.85	7.08	1.31279
LOC_Os02g14990	0	0	2.63	1.05	0.001	1.84	10.8455
LOC_Os08g34640	0.04	0.09	0.86	0.51	0.065	0.685	3.39759
LOC_Os01g42520	0	0	0.38	0.82	0.001	0.6	9.22882
LOC_Os07g48090	9.11	7.4	14.06	20.13	8.255	17.095	1.05023
LOC_Os12g11220	12.43	11.89	4.67	5.11	12.16	4.89	-1.31424
LOC_Os09g26144	0	0	0.66	0.11	0.001	0.385	8.58871
LOC_Os07g09010	0.34	0.45	2.68	1.35	0.395	2.015	2.35086
LOC_Os06g33970	1.51	2.61	10.2	5.83	2.06	8.015	1.96006
LOC_Os04g38540	0.31	0.66	4.8	1.58	0.485	3.19	2.7175
LOC_Os06g51160	7.36	11.43	3.22	4.91	9.395	4.065	-1.20864
LOC_Os12g11680	0	0.08	0.56	0.93	0.04	0.745	4.21917
LOC_Os06g33100	0	0	0.98	0.44	0.001	0.71	9.47168
LOC_Os04g44300	5.54	6.64	15	9.62	6.09	12.31	1.01532
LOC_Os09g32730	0	0.18	1.8	2.37	0.09	2.085	4.53398
LOC_Os01g65130	1.64	1.73	6.57	2.76	1.685	4.665	1.46913
LOC_Os07g32570	35.54	35.57	104.95	43.06	35.555	74.005	1.05757
MSTRG.27836	0.63	1.89	0	0	1.26	0.001	-10.2992
LOC_Os08g01274	9.01	5.01	2.19	3.12	7.01	2.655	-1.4007
LOC_Os08g45030	0.4	0.2	1.36	1.26	0.3	1.31	2.12653
LOC_Os01g56870	5.65	6.6	2.5	3.29	6.125	2.895	-1.08115
LOC_Os03g12110	0.16	0	2.38	0.92	0.08	1.65	4.36632
LOC_Os01g55280	0	0	1.23	0.63	0.001	0.93	9.86109
LOC_Os10g40490	0.99	1.37	5.15	3.66	1.18	4.405	1.90036
LOC_Os07g40630	1.05	1.05	3.43	2.33	1.05	2.88	1.45568
LOC_Os01g61460	3.39	2.81	12.67	5.03	3.1	8.85	1.51341
LOC_Os03g02874	0	0	0.46	0.97	0.001	0.715	9.4818
LOC_Os02g57700	0.12	0.06	1.57	0.4	0.09	0.985	3.45213
LOC_Os05g30760	0	0.11	4.47	0.16	0.055	2.315	5.39544
LOC_Os02g37200	0	0	2.84	3.56	0.001	3.2	11.6439
LOC_Os03g60080	19.01	15.44	50.9	24.45	17.225	37.675	1.1291
LOC_Os12g36910	1.67	1.68	4.62	4.36	1.675	4.49	1.42255
LOC_Os07g38170	8.93	13.97	20.51	25.79	11.45	23.15	1.01566
LOC_Os11g38160	0	0	1.05	0.18	0.001	0.615	9.26444
LOC_Os11g15570	0.51	0.57	2.67	2.85	0.54	2.76	2.35364
LOC_Os07g31884	4.9	8.89	14.19	14.78	6.895	14.485	1.07094
LOC_Os02g38840	9.06	6.96	22.32	12.4	8.01	17.36	1.11589
LOC_Os03g60810	0.58	0.91	2.91	2.04	0.745	2.475	1.73212
LOC_Os05g36920	2.62	1.57	6.65	5.91	2.095	6.28	1.58381
LOC_Os08g39550	0.27	0.07	1.36	2.05	0.17	1.705	3.32617
LOC_Os01g09080	0	0	1.11	0.16	0.001	0.635	9.31061
LOC_Os07g34410	0	0	0.06	0.46	0.001	0.26	8.02237
LOC_Os01g01400	0	0	0.37	0.4	0.001	0.385	8.58871
LOC_Os03g52070	0	0	1.03	0.18	0.001	0.605	9.24079
MSTRG.19022	5.7	2.71	0	0.08	4.205	0.04	-6.71596
LOC_Os03g44380	0	0.15	1.24	0.86	0.075	1.05	3.80735
LOC_Os01g08880	0	0	1.41	1.71	0.001	1.56	10.6073
LOC_Os02g34120	0	0.09	3.55	0.13	0.045	1.84	5.35364
LOC_Os05g51070	4.34	4.03	11.29	7.08	4.185	9.185	1.13405
LOC_Os02g47430	0	0	1.96	2.83	0.001	2.395	11.2258
MSTRG.27289	6.29	6.72	2.4	3.23	6.505	2.815	-1.20841
LOC_Os08g25010	5.05	4.27	10.56	8.46	4.66	9.51	1.02912
LOC_Os11g35410	0.47	0.12	1.95	1.34	0.295	1.645	2.4793
LOC_Os09g38130	6.42	5.88	22.75	8.5	6.15	15.625	1.3452
LOC_Os06g06420	16.14	16.13	7.1	6.81	16.135	6.955	-1.21407
LOC_Os04g58570	2.91	6.03	15.71	11.71	4.47	13.71	1.61688
LOC_Os07g39280	7.75	5.76	18.97	11.26	6.755	15.115	1.16195
LOC_Os10g41330	0.85	1.07	7.72	2.27	0.96	4.995	2.37938
LOC_Os01g60640	0	0	0.84	0.25	0.001	0.545	9.09011
LOC_Os04g58090	0	0	1.46	0.46	0.001	0.96	9.90689
LOC_Os01g03870	0.86	0.46	2.59	2.64	0.66	2.615	1.98627
LOC_Os08g37040	1.91	2.68	4.36	11.74	2.295	8.05	1.81049
LOC_Os02g21470	10.21	13.08	2.26	3.67	11.645	2.965	-1.97361
LOC_Os01g57920	0	0	1.43	0.08	0.001	0.755	9.56033
LOC_Os02g50799	1.07	2.29	6.42	3.53	1.68	4.975	1.56624
LOC_Os08g29560	1.42	2.32	0.54	0.71	1.87	0.625	-1.58111
LOC_Os03g16350	0.16	0	2.69	0.73	0.08	1.71	4.41785
LOC_Os05g48900	2.29	1.1	8.31	4.66	1.695	6.485	1.93582
LOC_Os03g63900	3.98	8.79	19.61	12.28	6.385	15.945	1.32035
LOC_Os08g29020	1.48	3.22	4.15	7.9	2.35	6.025	1.3583
LOC_Os10g41870	5.82	6.37	2.23	3.55	6.095	2.89	-1.07656
LOC_Os07g41564	1.36	2.15	5.06	3.91	1.755	4.485	1.35364
LOC_Os07g18990	16.02	10.49	20.93	47.9	13.255	34.415	1.3765
LOC_Os06g02180	1.64	3.03	6.27	4.52	2.335	5.395	1.2082
LOC_Os04g01850	56.7	39.02	19.56	26.86	47.86	23.21	-1.04407
LOC_Os11g47330	11.47	14.17	34.71	18.11	12.82	26.41	1.04269
LOC_Os04g53998	1.46	2.2	6.32	3.33	1.83	4.825	1.39869
LOC_Os11g27329	0.14	0.09	3	0.22	0.115	1.61	3.80735
LOC_Os12g38150	1.02	1.05	4.01	4.49	1.035	4.25	2.03783
LOC_Os10g08014	0	0	0.5	0.84	0.001	0.67	9.38802
MSTRG.16355	13.69	39.21	5.95	11.84	26.45	8.895	-1.5722
LOC_Os02g30974	0.25	0.54	3.64	0.9	0.395	2.27	2.52277
LOC_Os07g48100	5.55	5.58	14.3	9.01	5.565	11.655	1.0665
LOC_Os12g04500	5.5	4.2	13.19	13.86	4.85	13.525	1.47957
LOC_Os06g48250	1.76	2.11	6.3	4.38	1.935	5.34	1.46451
LOC_Os07g09190	2.27	1.71	3.76	7.02	1.99	5.39	1.43752
LOC_Os01g47400	0	0	0.93	0.27	0.001	0.6	9.22882
LOC_Os10g37340	0	0.32	17.73	22.11	0.16	19.92	6.96
LOC_Os01g42234	1.86	1.79	6.57	3.88	1.825	5.225	1.51753
LOC_Os01g09990	0	0	0.63	0.49	0.001	0.56	9.12928
LOC_Os11g18366	0.45	0.68	2.46	1.93	0.565	2.195	1.9579
MSTRG.18299	8.58	10.13	2.67	5.71	9.355	4.19	-1.15879
LOC_Os08g09080	0	0	0.63	1.43	0.001	1.03	10.0084
LOC_Os07g38800	0.52	0.55	2.38	1.76	0.535	2.07	1.95202
LOC_Os02g51350	2.14	2.48	6.23	5.08	2.31	5.655	1.29163
LOC_Os12g03270	0.17	0	2.07	1.17	0.085	1.62	4.25239
LOC_Os02g58510	7	9.03	17.48	16.23	8.015	16.855	1.0724
LOC_Os10g03570	0	0	0.56	0.3	0.001	0.43	8.74819
LOC_Os05g42020	0.02	0.22	0.97	1.5	0.12	1.235	3.3634
LOC_Os01g56980	2.74	4.9	10.68	6.44	3.82	8.56	1.16404
LOC_Os07g48010	1.19	1.47	53.15	4.44	1.33	28.795	4.43632
LOC_Os05g16420	0.85	3.1	10.94	10.37	1.975	10.655	2.43161
LOC_Os01g10110	0.19	0	1.35	1.04	0.095	1.195	3.65294
MSTRG.13757	3.37	4.44	0.41	0.77	3.905	0.59	-2.72654
LOC_Os03g52390	1.63	1.49	14.96	3.93	1.56	9.445	2.598
LOC_Os02g18540	0	0	1.1	1.07	0.001	1.085	10.0835
LOC_Os04g35305	0.18	0	1.51	1.12	0.09	1.315	3.86899
LOC_Os06g02010	0	0	3.02	2.44	0.001	2.73	11.4147
LOC_Os02g57560	0.88	1.64	4.84	3.65	1.26	4.245	1.75234
LOC_Os10g35360	11.62	12.27	1.57	4.15	11.945	2.86	-2.06232
LOC_Os01g36620	2.43	2.13	7.05	5.56	2.28	6.305	1.46746
LOC_Os01g55880	4.92	6.27	13.14	10.65	5.595	11.895	1.08815
LOC_Os01g15280	0.67	1.27	0.09	0.1	0.97	0.095	-3.35199
LOC_Os01g55940	0	0	0.32	0.5	0.001	0.41	8.67948
LOC_Os01g10530	4.94	6.03	13.62	10.55	5.485	12.085	1.13965
MSTRG.1211	0	0	0.05	0.82	0.001	0.435	8.76487
LOC_Os05g01380	0	0	1.4	0.33	0.001	0.865	9.75656
LOC_Os10g02650	0.7	0.97	2.94	2.31	0.835	2.625	1.65247
LOC_Os06g05000	0	0	2.01	0.62	0.001	1.315	10.3608
LOC_Os07g23640	0	0	0.43	1.21	0.001	0.82	9.67948
LOC_Os12g38920	2.93	1.83	9.79	4.26	2.38	7.025	1.56154
LOC_Os09g38390	2.1	2.87	6.32	5.26	2.485	5.79	1.22032
LOC_Os10g07150	1.81	1.59	0.11	0.11	1.7	0.11	-3.94996
LOC_Os08g31630	3.19	2.82	6.48	6.33	3.005	6.405	1.09183
LOC_Os08g02030	0.33	0	3.28	0.99	0.165	2.135	3.6937
MSTRG.19021	28.7	35.82	9.95	19.32	32.26	14.635	-1.14032
LOC_Os10g23310	0	0	1.06	0.21	0.001	0.635	9.31061
LOC_Os03g20500	0.19	1.31	4.62	3.22	0.75	3.92	2.38589
LOC_Os04g59120	0	0	0.64	0.49	0.001	0.565	9.14211
LOC_Os08g44150	0	0	0.56	0.63	0.001	0.595	9.21675
LOC_Os05g18780	0	0	3.24	0.05	0.001	1.645	10.6839
LOC_Os04g12400	4.3	4.37	1.24	2.41	4.335	1.825	-1.24814
LOC_Os08g37370	11.57	5.78	22.88	16.83	8.675	19.855	1.19457
LOC_Os01g48700	9.64	11.24	5.11	5	10.44	5.055	-1.04634
LOC_Os02g18640	0.3	0.45	2.51	1.87	0.375	2.19	2.54597
LOC_Os07g17250	1	1.38	4.23	2.31	1.19	3.27	1.45833
LOC_Os08g41960	0	0	1.69	0.19	0.001	0.94	9.87652
LOC_Os03g26990	0	0	0.88	0.5	0.001	0.69	9.43045
LOC_Os07g03970	0	0	0.37	0.56	0.001	0.465	8.86109
LOC_Os01g48620	0.11	0.29	2.45	0.51	0.2	1.48	2.88753
LOC_Os04g57540	3.27	5.84	15.72	8.09	4.555	11.905	1.38604
LOC_Os04g41130	0.91	0.54	2.94	1.87	0.725	2.405	1.72998
LOC_Os09g28160	0.42	0.22	3.4	1.8	0.32	2.6	3.02237
LOC_Os12g33300	0.13	0.33	3.03	1.03	0.23	2.03	3.14177
LOC_Os10g36924	0.18	0.63	1.79	2.32	0.405	2.055	2.34314
LOC_Os11g42370	0	0	0.81	0.42	0.001	0.615	9.26444
LOC_Os09g29690	0	0	1.06	1.77	0.001	1.415	10.4666
LOC_Os12g35460	2.15	2.91	6.38	4.95	2.53	5.665	1.16294
LOC_Os10g38740	6.81	5.48	12.64	12.65	6.145	12.645	1.04108
LOC_Os06g28550	0	0	0.44	1.18	0.001	0.81	9.66178
LOC_Os05g05820	21.09	12.34	4.72	9.94	16.715	7.33	-1.18926
