# Supplementary material for: Rice (Oryza sativa L.) cytochrome P450 protein 716A subfamily CYP716A16 regulates disease resistance
Source: BMC Genomics. 2022 May 3;23:343. doi: 10.1186/s12864-022-08568-8 (PMC9066777; doi:10.1186/s12864-022-08568-8)
Supplement: Supplementary file 4 — Additional file 4: Supplementary Table S3. Differentially expressed metabolites in the leaves of the WT and CYP716A16-OE lines. [file 12864_2022_8568_MOESM4_ESM.xlsx]

## Sheet: Sheet4 (2)
Supplementary Table S3 Differentially metabolites in the leaves of WT and CYP716A16-OE lines.
Compound_ID	Name	Formula	Molecular Weight	Class	WT_0h	WT_12h	OE_0h	OE_12h
Com_1_neg	D-(+)-Cellobiose	C12H22O11	342.3	Carbohydrates And Its Derivatives	608100	858200	1194000	942100
Com_2_neg	Daphnoretin	C19H12O7	352.3	Phenylpropanoids and polyketides	43570	68770	74280	67100
Com_3_neg	Naringenin chalcone	C15H12O5	272.253	Chalcones and dihydrochalcones	210600	325200	274600	415500
Com_4_neg	L-SelenoMethionine	C5H11NO2Se	196.11	Amino Acid And Derivatives	177900	187800	208800	233800
Com_5_neg	Eriodictyol	C15H12O6	288.252	Flavanones	65630	64830	78690	59450
Com_6_neg	Choline bitartrate	C9H19NO7	253.25	Amines	22370	44390	46160	41250
Com_7_neg	L-Hisidine	C6H9N3O2	155.15	Amino Acid And Derivatives	747200	309000	537400	379000
Com_8_neg	O-Acetylserine	C5H9NO4	147.13	Amino Acid And Derivatives	66940	116500	86080	70130
Com_9_neg	3-Methyladipic acid	C7H12O4	160.17	Fatty Acyls	105400	98450	72150	71950
Com_10_neg	L-Gulono-1,4-lactone	C6H10O6	178.14	Sugar Acids And Its Derivatives	15740	40350	24300	28610
Com_11_neg	(E)-3-(4-Hydroxyphenyl)Propenoic Acid (2S)-3-(beta-D-Glucopyranosyloxy)-2-Hydroxypropyl Ester	C18H24O10	400.377	Glycerolipids	18570	30600	32110	30520
Com_12_neg	1,6-Anhydro-beta-D-Glucopyranose	C6H10O5	162.141	Carbohydrates And Its Derivatives	17110	15510	8526	8430
Com_13_neg	Sorbic acid	C6H8O2	112.127	Fatty Acyls	102500	72830	179100	130000
Com_14_neg	Vanillin	C8H8O3	152.147	Phenols And Its Derivatives	3480	10870	10530	5306
Com_15_neg	Trehalose 6-phosphate	C12H23O14P	422.276	Carbohydrates And Its Derivatives	2744000	1936000	2412000	2492000
Com_16_neg	9-Hotre	C18H30O3	294.429	Fatty Acyls	1666000	3747000	3897000	3134000
Com_17_neg	6-Sialyllactose	C23H39NO19	633.551	Carbohydrates And Its Derivatives	5479	7307	5117	8109
Com_18_neg	Sinapoyl malate	C15H16O9	340.282	Phenols And Its Derivatives	10110	4290	7624	4637
Com_19_neg	alpha-Ionone	C13H20O	192.297	Terpenoids	17890	48090	30750	56400
Com_20_neg	alpha-Benzylsuccinic acid	C11H12O4	208.211	Organic Acid And Its Derivatives	219500	178900	204300	131700
Com_21_neg	4'-Methoxyresveratrol	C15H14O3	242.27	Phenylpropanoids and polyketides	11590	10810	12190	13990
Com_22_neg	dATP	C10H16N5O12P3	491.001	Nucleotide And Its Derivates	6258	7713	8437	8081
Com_23_neg	2-deoxyglucose-6-phosphate	C6H13O8P	244.136	Nucleotide And Its Derivates	305000	750700	1295000	511000
Com_24_neg	3-(2-Naphthyl)-D-Alanine	C13H13NO2	215.248	Amino Acid And Derivatives	31420	25690	31760	28290
Com_25_neg	Apigenin7-O-beta-D-glucuronide	C21H18O11	446.367	Flavonoids	9914	18360	6565	11790
Com_26_neg	N-Acetylglucosamine 1-phosphate	C8H16NO9P	301.1	Carbohydrates And Its Derivatives	115000	210900	160900	155600
Com_27_neg	5-Phosphoribosyl 1-pyrophosphate	C5H13O14P3	196.25	Pentose phosphates	29670	47810	71200	57110
Com_28_neg	ADP-ribose	C15H23N5O14P2	591.315	Nucleotide And Its Derivates	11170	13470	12610	8085
Com_29_neg	Cyanidin O-diacetyl-hexoside-O-glyceric acid		620.1	Anthocyanins	2967	3486	1575	2109
Com_30_neg	1,5-Dicaffeoylquinic acid	C25H24O12	516.458	Alcohols and polyols	2857	4579	3304	3705
Com_31_neg	Hydroxycitric acid	C6H8O8	208.124	Organic Acid And Its Derivatives	9533	19970	10460	20850
Com_32_neg	Phenprobamate	C10H13NO2	179.216	Amino Acid And Derivatives	89890	99970	123500	95450
Com_33_neg	p-Coumaric acid 4-O-hexoside			Cinnamic acids and derivatives	130200	153800	123700	93570
Com_34_neg	Ophiopogonanone C	C19H16O7	356.332	Flavonoids	6699	11780	13920	7207
Com_35_neg	Palmitaldehyde	C16H32O	240.425	Fatty Acyls	113000	114700	120800	118100
Com_36_neg	Chrysoeriol 8-C-pentosyl-O-rutinoside		740.2	Flavonoids	369700	392200	503900	328900
Com_37_neg	Chrysoeriol C-pentosyl-O-hexosyl-O-hexoside		756.1	Flavonoids	1600000	1728000	1771000	1377000
Com_38_neg	Acetyl-eriodictyol O-hexoside		492.1	Flavonoids	4287	3678	6538	5815
Com_39_neg	Apigenin O-hexosyl-O-pentoside		564.1	Flavonoids	91910	121900	153400	86330
Com_40_neg	Cyanidin O-acetylhexoside		490.1	Anthocyanins	31360	23230	56430	32940
Com_41_neg	Chrysoeriol 6-C-pentosyl-O-rutinoside		741.1	Flavonoids	58550	54830	57870	53660
Com_42_neg	Pelargonidin O-acetylhexoside		474.1	Anthocyanins	4716	4203	4071	2819
Com_43_neg	Allantoin	C4H6N4O3	158.115	Organoheterocyclic compounds	247200	39450	41830	46850
Com_44_neg	Sinapic acid-O-glucoside			Phenols And Its Derivatives	45270	52870	33340	47110
Com_45_neg	Sinapaldehyde glucoside	C17H22O9	370.351	Phenols And Its Derivatives	3688	6633	4081	3960
Com_46_neg	Trans,Trans-Muconic Acid	C6H6O4	142.109	Fatty Acyls	3590	3201	13260	17890
Com_47_neg	Theobromine-d6	C7H2D6N4O2	186.201	Purines and purine derivatives	24190	16120	9006	29580
Com_48_neg	Sulfosalicylic acid	C7H6O6S	218.184	Benzene and substituted derivatives	13960	25200	27220	24900
Com_49_neg	Ajugol	C15H24O9	348.346	Terpenoids	27070	34380	53670	34210
Com_50_neg	trans-2,3,4-Trimethoxycinnamic Acid	C12H14O5	238.237	Cinnamic acids and derivatives	5622	5218	7769	4666
Com_51_neg	Matairesinoside	C26H32O11	520.533	Lignans	9483	30070	12376	10791
Com_52_neg	Rosavin	C20H28O10	428.43	Fatty Acyls	3957	1601	7102	1994
Com_53_neg	Gallic acid trimethyl ether	C10H12O5	212.2	Benzene and substituted derivatives	51550	45190	45750	46130
Com_54_neg	Methyl 4-hydroxycinnamate	C10H10O3	178.18	Phenylpropanoids	20170	22990	12700	29030
Com_55_neg	Calycosin	C16H12O5	284.263	Isoflavonoids	22913	40270	20275	19908
Com_56_neg	PolygalaxanthonⅧ	C25H28O15	568.488	Ketones	7352	29840	40920	33560
Com_57_neg	Adenylosuccinic acid	C14H18N5O11P	463.293	Organic Acid And Its Derivatives	4716	2490	6276	6382
Com_58_neg	Isoschaftoside	C26H28O14	564.499	Flavones and Flavonols	73160000	69150000	97080000	64920000
Com_59_neg	N-Acetyl-Dl-serine	C5H9NO4	147.129	Amino Acid And Derivatives	113500	192200	86230	114600
Com_60_neg	Isorhamnetin-3-O-neohespeidoside	C28H32O16	624.552	Flavonoids	53030	87010	100600	76800
Com_61_neg	Forsythoside I	C29H36O15	624.595	Phenylpropanoids	31580	52380	83740	33600
Com_62_neg	Isoacteoside	C29H36O15	624.595	Cinnamic acids and derivatives	54050	56390	100000	72990
Com_63_neg	8-O-acetyl shanzhiside methyl ester	C19H28O12	448.418	Terpene	2295	6270	5894	3926
Com_64_neg	Ganoderic acid C2	C30H46O7	518.691	Terpenoids	5150	9579	6169	7981
Com_65_neg	Purpureaside C	C35H46O20	786.737	Phenylpropanoids	18950	55940	39490	32550
Com_66_neg	Mannitol	C6H14O6	182.173	Carbohydrates And Its Derivatives	5913	12280	3542	8279
Com_67_neg	Neohesperidin	C28H34O15	610.56	Flavanones	77430	81240	149700	117800
Com_68_neg	Salicin	C13H18O7	286.28	Carbohydrates And Its Derivatives	10520	19680	16980	14530
Com_69_neg	Shikimic Acid	C7H10O5	174.15	Alcohols and polyols	5817000	11210000	6558000	10630000
Com_70_neg	Myricitrin	C21H20O12	464.38	Flavones and Flavonols	35290	45440	43430	29280
Com_71_neg	Naringin	C27H32O14	580.53	Flavanones	25470	37120	47920	28760
Com_72_neg	Glucosylvitexin	C27H30O15	594.526	Flavonoids	11460000	18390000	37950000	14560000
Com_73_neg	Loganic acid	C16H24O10	376.36	Terpenoids	6617	8787	13140	7289
Com_74_neg	Polygalaxanthone III	C25H28O15	568.481	Ketones	12030	14820	35140	41770
Com_75_neg	Narirutin	C27H32O14	580.535	Flavanones	18140	26930	45780	41430
Com_76_neg	Engeletin	C21H22O10	434.393	Flavonoids	41260	44740	45130	34020
Com_77_neg	Maltotetraose	C24H42O21	666.578	Carbohydrates And Its Derivatives	7338	13450	12990	13660
Com_78_neg	Pelargonidin chloride	C15H11ClO5	306.7	Anthocyanins	14150	12950	16290	10140
Com_79_neg	Amentoflavone	C30H18O10	538.46	Flavonoids	9817	1506	9942	3657
Com_80_neg	Delphinidin chloride	C15H11ClO7	338.7	Anthocyanins	77270	99260	104400	103600
Com_81_neg	Apigenin	C15H10O5	270.24	Flavones and Flavonols	604500	417200	526100	376500
Com_82_neg	Apigenin 5-O-glucoside	C21H20O10	432.38	Flavonoids	362800	310300	669000	340500
Com_83_neg	Mangiferin	C19H18O11	422.34	Organoheterocyclic compounds	29070	40090	36980	34110
Com_84_neg	Tectoridin	C22H22O11	462.4	Isoflavonoids	3645000	4172000	4565000	3043000
Com_85_neg	Orcinol glucoside	C13H18O7	286.28	Phenols And Its Derivatives	389500	340400	364400	359500
Com_86_neg	Hydroxytyrosol	C8H10O3	154.16	Phenols And Its Derivatives	18760	21990	12050	7237
Com_87_neg	Carnosic acid	C20H28O4	332.43	Terpenoids	1691	1583	3619	1561
Com_88_neg	Loganin	C17H26O10	390.38	Terpenoids	2028	1395	2663	2855
Com_89_neg	3-Carene	C10H16	136.23	Terpenoids	240900	259500	284500	248000
Com_90_neg	Butin	C15H12O5	272.069	Flavanones	126300	222400	179400	246800
Com_91_neg	Robinin	C33H40O19	740.216	Flavonoids	6180000	4836000	7931000	4529000
Com_92_neg	Arctigenin-4'-O-beta-Gentiobioside	C33H44O16	696.693	Lignans	3620	10750	5167	3890
Com_93_neg	Ptaquiloside	C20H30O8	398.45	Terpenoids	24120	40550	110400	53510
Com_94_neg	Riboflavin-5'-monophosphate	C17H21N4O9P	456.344	Phenols And Its Derivatives	117200	78570	92900	84070
Com_95_neg	Xanthosine	C10H12N4O6	284.225	Nucleotide And Its Derivates	148300	40870	30790	21850
Com_96_neg	trans-9-Octadecenoic acid	C18H34O2	282.461	Fatty Acyls	2320	4748	13160	9872
Com_97_neg	Sakuranetin	C16H14O5	286.279	Flavanones	28320	53440	38610	46230
Com_98_neg	3-Hydroxybutyrate	C4H8O3	104.104	Organic Acid And Its Derivatives	102800	159900	160500	182100
Com_99_neg	trans-beta-Ionone	C13H20O	192.297	Terpenoids	5027	3926	4059	4823
Com_100_neg	3-Hydroxyanthranilic Acid	C7H7NO3	153.135	Benzoic acids and derivatives	219900	252300	275900	241600
Com_101_neg	Lysope 14:0	C19H40NO7P	425.5	Phospholipid	26370	54420	89890	76770
Com_102_neg	Lysope 16:0	C21H44NO7P	453.55	Phospholipid	4740000	8886000	18120000	14170000
Com_103_neg	Lysope 18:0	C23H48NO7P	479.588	Phospholipid	346800	458600	1242000	945000
Com_104_neg	Lysope 18:1	C23H46NO7P	479.588	Phospholipid	179300	364700	832700	625900
Com_105_neg	Lysopg 18:1	C24H47O9P	510.6	Phospholipid	7048	1852	6134	6758
Com_106_neg	Lysops 22:5	C28H46NO9P	571.64	Phospholipid	1101	4006	5199	4184
Com_107_neg	Mevalonic acid	C6H12O4	148.157	Fatty Acyls	184300	143100	171100	137300
Com_108_neg	N-Acetylalanine	C5H9NO3	131.13	Amino Acid And Derivatives	597100	706300	1137000	611000
Com_109_neg	Fraxin	C16H18O10	370.313	Phenylpropanoids	1901	10160	3184	4815
Com_110_neg	Angelol B	C20H24O7	376.4	Coumarins and derivatives	23300	24260	27460	24580
Com_111_neg	Neohesperidin dihydrochalcone	C28H36O15	612.576	Flavanones	6951	4256	10800	4616
Com_112_neg	3-(6-Hydroxy-3,4-dioxo-1,5-cyclohexadien-1-yl)-L-alanine		211.1	Amino Acid And Derivatives	3128	2384	6353	4730
Com_113_neg	GIBBERELLIN A15	C20H26O4	330.183	Phytohormones	3594	8603	6314	2379
Com_114_neg	N-Benzoyl-(2R,3S)-3-phenylisoserine	C16H15NO4	285.295	Benzoic acids and derivatives	20080	15460	17210	11340
Com_115_neg	Forsythoside A	C29H36O15	624.587	Phenylpropanoids	8085	13840	31260	10380
Com_116_neg	Anthranilate O-hexosyl-O-hexoside		461.1	Benzoic acids and derivatives	24230	23370	41910	30800
Com_117_neg	1-Indanone	C9H8O	132.16	Pyridines and derivatives	3645000	4121000	3136000	3775000
Com_118_neg	Oxalic acid	C2H2O4	90.035	Organic Acid And Its Derivatives	1486000	4309000	3373000	4161000
Com_119_neg	4',5-Dihydroxyflavone	C15H10O4	254.238	Flavonoids	16810	18410	21650	16490
Com_120_neg	Anthraquinone-2-carboxylic Acid	C15H8O4	252.222	Anthracenes	197500	206200	152300	184300
Com_121_neg	4-Hydroxyquinazoline	C8H6N2O	146.146	Organoheterocyclic compounds	51780	60830	29280	53710
Com_122_neg	Stachyose	C24H42O21	666.578	Carbohydrates And Its Derivatives	9343	13310	11220	11990
Com_123_neg	Rhapontigenin 3'-O-glucoside	C21H24O9	420.416	Phenylpropanoids and polyketides	4742	8288	8271	3123
Com_124_neg	Kuwanon A	C25H24O6	420.454	Flavonoids	3652	3640	2532	2505
Com_125_neg	Kinsenoside	C10H16O8	264.229	Carbohydrates And Its Derivatives	33480	23680	56000	39800
Com_126_neg	Kinetin 9-riboside	C15H17N5O5	347.326	Anthocyanins	48390	36620	78510	63500
Com_127_neg	Isocitrate	C6H8O7	192.124	Organic Acid And Its Derivatives	49150000	30610000	43250000	27140000
Com_128_neg	Inosine diphosphate	C10H14N4O11P2	522.149	Nucleotide And Its Derivates	12180	14280	13820	13330
Com_129_neg	Indole-3-pyruvate	C11H9NO3	203.194	Indoles and derivatives	4941	4552	7665	3185
Com_130_neg	Quercetin 3-O-sophoroside	C27H30O17	626.524	Alkaloids and derivatives	36740	57070	106900	47780
Com_131_neg	O-p-coumaroyl-O-salicyloyl quinic acid	C23H22O10	458.1	Cinnamic acids and derivatives	18950	19820	8546	19360
Com_132_neg	Quinic acid O-di-glucuronic acid	C19H28O18	544.1	Sugar Acids And Its Derivatives	5427	3015	1421	2666
Com_133_neg	5-O-p-coumaroyl quinic acid O-hexoside	C22H28O13	500.1	Alcohols and polyols	9499	7668	7615	16330
Com_134_neg	Eudesmoyl quinic acid	C17H22O10	386.1	Alcohols and polyols	43330	32500	21840	20900
Com_135_neg	Melibiose	C12H22O11	342.3	Carbohydrates And Its Derivatives	28160000	46120000	54140000	49320000
Com_136_neg	Tricin O-saccharic acid		522.1	Flavonoids	55430	63480	70680	47660
Com_137_neg	D-Panthotenate	C9H17NO5	219.235	Amino Acid And Derivatives	2080000	3110000	3780000	2691000
Com_138_neg	Oxyresveratrol	C14H12O4	244.24	Phenylpropanoids and polyketides	72380	259700	8844	42290
Com_139_neg	Wogonoside	C22H20O11	460.388	Flavonoids	73692	278700	42154	37947
Com_140_neg	N-Acetylaspartate	C6H9NO5	175.139	Amino Acid And Derivatives	7866	10060	15000	27580
Com_141_neg	Myristoleic acid (C14:1)	C14H26O2	226	Fatty Acyls	69250	49340	36700	33410
Com_142_neg	Acacetin O-acetyl hexoside		488.1	Flavones and Flavonols	30900	62410	83030	67450
Com_143_neg	Madecassic acid	C6H12O5	164.156	Terpenoids	7010	28110	10350	15430
Com_144_neg	Bisulfurous Acid	C11H8O2	172.18	Quinones	73480	119400	166400	114400
Com_145_neg	Diallyl sulfide	C6H10S	114.21	Organosulfur compounds	301700	588600	651900	665200
Com_146_neg	3-Hydroxycinnamic acid	C9H8O3	164.16	Cinnamic acids and derivatives	677600	658200	920100	703200
Com_147_neg	Cinnamyl acetate	C11H12O2	176.21	Benzene and substituted derivatives	25440	24620	16350	35840
Com_148_neg	(-)-alpha-Pinene	C10H16	136.23	Terpenoids	212400	190100	160500	224900
Com_149_neg	Methyl furan-2-carboxylate	C6H6O3	126.11	Organoheterocyclic compounds	27680	48490	28307	27514
Com_150_neg	Gamma-Linolenic Acid	C18H30O2	278.43	Fatty Acyls	7008	13200	63510	28500
Com_151_neg	Acetyl tryptophan	C13H14N2O3	246	Amino Acid And Derivatives	8061	5911	8013	8077
Com_152_neg	Sibiricose A6	C23H32O15	548.497	Phenylpropanoids	4902	15900	5530	17980
Com_153_neg	2,4-Dihydroxybenzoic acid	C7H6O4	154.12	Organic Acid And Its Derivatives	2826	12200	15010	13810
Com_154_neg	2-Methyllactic acid	C4H8O3	104.1	Organic Acid And Its Derivatives	46430	37780	85470	41950
Com_155_neg	Dihydroartemisinic acid	C15H24O2	236.35	Terpenoids	3686	1884	5460	2791
Com_156_neg	Androsin	C15H20O8	328.319	Phenols And Its Derivatives	7029	4656	7397	6247
Com_157_neg	2-Hydroxybutyric acid	C4H8O3	104.1	Organic Acid And Its Derivatives	53700	43390	95530	40020
Com_158_neg	N-Acetyl-L-methionine	C7H13NO3S	191.25	Amino Acid And Derivatives	247600	200100	191800	131500
Com_159_neg	Octanedioic acid	C8H14O4	174.19	Organic Acid And Its Derivatives	63910	39950	52230	49520
Com_160_neg	Indole-2-carboxylic acid	C9H7NO2	161.16	Indoles and derivatives	11260	24780	40190	23870
Com_161_neg	Tartaric acid	C4H6O6	150.09	Organic Acid And Its Derivatives	44430	51400	59360	35890
Com_162_neg	Terephthalic acid	C8H6O4	166.13	Benzoic acids and derivatives	314500	269700	309200	309900
Com_163_neg	Luteolin	C15H10O6	286.24	Flavones and Flavonols	2131000	1508000	2316000	1400000
Com_164_neg	Ferulic Acid	C10H10O4	194.19	Polyphenol	410400	759500	654400	635700
Com_165_neg	Hesperidin	C28H34O15	610.56	Flavanones	54740	44150	68770	101900
Com_166_neg	Hesperetin	C16H14O6	302.27	Flavanones	18910	24350	26080	21080
Com_167_neg	Bergenin	C14H16O9	328.27	Phenylpropanoids	2244	4774	4288	3853
Com_168_neg	Chlorogenic Acid	C16H18O9	354.31	Alcohols and polyols	12100	8739	4953	8646
Com_169_neg	Adipic acid	C6H10O4	146.058	Organic Acid And Its Derivatives	2062000	2496000	3912000	3323000
Com_170_neg	2-Oxoadipic acid	C6H8O5	160.037	Organic Acid And Its Derivatives	29820	24580	25740	21970
Com_171_neg	Chrysoeriol O-homovanillic acid		464.1	Flavonoids	19630	15910	11830	9898
Com_172_neg	Quercetin O-acetylhexoside		506.1	Flavones and Flavonols	9236	5721	3025	4979
Com_173_neg	dADP	C10H15N5O9P2	411.202	Nucleotide And Its Derivates	30660	30060	24910	19520
Com_174_neg	p-Hydroxy-cinnamic acid	C9H8O3	164.16	Cinnamic acids and derivatives	905300	1352000	1501000	1574000
Com_175_neg	L-Tyrosine	C9H11NO3	181.19	Amino Acid And Derivatives	2534000	3396000	3319000	2536000
Com_176_neg	Erucic acid	C22H42O2	338.568	Fatty Acyls	548400	687300	652200	606800
Com_177_neg	N-Acetylornithine	C7H14N2O3	174.2	Amino Acid And Derivatives	378600	650900	396200	499500
Com_178_neg	H-HoArg-OH	C7H16N4O2	188.23	Amino Acid And Derivatives	9952	3709	6699	3231
Com_179_neg	Thiamine pyrophosphate hydrochloride	C12H19ClN4O7P2S	460.77	Vitamins	6629	27980	17960	23460
Com_180_neg	D-Glucuronic acid	C6H10O7	194.14	Carbohydrates And Its Derivatives	40400	93310	77720	74970
Com_181_neg	Ureidosuccinic acid	C5H8N2O5	176.13	Amino Acid And Derivatives	130300	339200	238000	267000
Com_182_neg	L-Lactic acid	C3H6O3	90.08	Organic Acid And Its Derivatives	4670	7833	5353	2780
Com_183_neg	Uridine 5'-Diphospho-N-Acetylgalactosamine	C17H27N3O17P2	607.354	Nucleotide And Its Derivates	29930	91190	55980	72530
Com_184_neg	UDP-galactose	C15H22N2Na2O17P2	610.265	Nucleotide And Its Derivates	89220	77680	89100	90170
Com_185_neg	Ribose 1-phosphate	C5H11O8P	230.11	Carbohydrates And Its Derivatives	329500	718800	503400	664000
Com_186_neg	s7p	C7H13BaO10P	425.473	Carbohydrates And Its Derivatives	887300	880300	864200	801400
Com_187_neg	Succinic acid	C4H6O4	118.09	Tca Cycle	10900000	13440000	13900000	12110000
Com_188_neg	Ribitol	C5H12O5	152.15	Sugar Alcohols	74540	165400	171200	110200
Com_189_neg	Indole-5-Carboxylic Acid	C9H7NO2	161.157	Indoles and derivatives	1820000	2162000	1514000	1527000
Com_190_neg	1-O-p-Coumaroyl quinic acid	C16H18O8	338.1	Alcohols and polyols	1205000	1928000	2021000	1606000
Com_191_neg	alpha-Arbutin	C12H16O7	272.25	Carbohydrates And Its Derivatives	116100	121600	128500	103600
Com_192_neg	Guanosine 5'-diphosphate	C10H15N5O11P2	443.201	Nucleotide And Its Derivates	4992	13900	14650	8511
Com_193_neg	Geranylgeraniol	C20H34O	290.483	Terpenoids	15800	19710	28250	17200
Com_194_neg	Guanine	C5H5N5O	151.126	Purines and purine derivatives	986500	981400	1526000	1174000
Com_195_neg	2-Methylcinnamic acid	C10H10O2	162.185	Organic Acid And Its Derivatives	7956	12950	7280	15240
Com_196_neg	Jasmonic acid	C12H18O3	210.27	Phytohormones	2861	4781	4263	3826
Com_197_neg	Kaempferol7-O-beta-D-glucopyranoside	C21H20O11	448.377	Flavones and Flavonols	29020000	33000000	45170000	28890000
Com_198_neg	cis-4-Hydroxy-D-proline	C5H9NO3	131.13	Organic Acid And Its Derivatives	93760	84170	153400	92010
Com_199_neg	carbamaoyl asparatate			Amino Acid And Derivatives	184800	501900	344400	325400
Com_200_neg	ATP	C10H16N5O13P3	507.181	Nucleotide And Its Derivates	21910	32910	21530	27820
Com_201_neg	Ala-trp	C14H17N3O3	275.303	Amino Acid And Derivatives	775600	1094000	1987000	1241000
Com_202_neg	D-Fructose 6-Phosphate	C6H13O9P	260.136	Carbohydrates And Its Derivatives	15920000	17080000	16470000	19410000
Com_203_neg	deoxyribose-phosphate	C5H7O8P	226.08	Nucleotide And Its Derivates	112800	286000	450500	417600
Com_204_neg	Citraconic acid	C5H6O4	130.099	Fatty Acyls	1603000	844400	1302000	795500
Com_205_neg	Spiraeoside	C21H20O12	464.096	Flavonoids	193100	213100	308100	180400
Com_206_neg	Saponarin	C27H30O15	594.518	Flavonoids	990800	2327000	5157000	1475000
Com_207_neg	beta,beta-Dimethylacrylalkannin	C21H22O6	370.402	Quinones	1957	1719	3227	3417
Com_208_neg	Butanedioicacid	C28H36O10	532.588	Terpenoids	10690	18620	19150	17230
Com_209_neg	P-Coumaryl Alcohol	C9H10O2	150.174	Phenylpropanoids and polyketides	314200	514900	418300	405100
Com_210_neg	O-Phospho-L-Tyrosine	C9H12NO6P	261.168	Amino Acid And Derivatives	6538	19890	20150	33680
Com_211_neg	L(-)-Sorbose	C6H12O6	180.16	Carbohydrates And Its Derivatives	194400	359500	215700	212900
Com_212_neg	Gracillin	C45H72O17	885.056	Terpenoids	668	2440	1267	2524
Com_213_neg	S-allyl-L-cysteine	C6H11NO2S	161.22	Amino Acid And Derivatives	722	830	1629	1659
Com_214_neg	O-Phosphorylethanolamine	C2H8NO4P	141.063	Organic Acid And Its Derivatives	194700	346200	176900	273900
Com_215_neg	Isotrifoliin	C21H20O12	464.096	Flavonoids	218900	245300	320200	206100
Com_216_neg	Azetidine-2-carboxylic acid	C4H7NO2	101.1	Amino Acid And Derivatives	3832	8861	3742	2817
Com_217_neg	9-KODE	C18H30O3	294.2	Fatty Acyls	2459000	4994000	5390000	4287000
Com_218_neg	Galactose 1-phosphate	C6H13O9P	260.136	Carbohydrates And Its Derivatives	3655000	9224000	6641000	10830000
Com_219_neg	5'-Cytidylic acid	C9H14N3O8P	323.2	Nucleotide And Its Derivates	138400	82050	94100	109700
Com_220_neg	3-O-Feruloylquinic acid	C17H20O9	368.335	Alcohols and polyols	1090000	1846000	1086000	776600
Com_221_neg	alpha-Zearalanol	C18H26O5	322.396	Phenylpropanoids and polyketides	7485	6388	10050	8750
Com_222_neg	Pyrroloquinoline quinone	C14H6N2O8	330.012	Quinolines and derivatives	570300	540500	544300	504200
Com_223_neg	13-HOTrE	C18H30O3	294.2	Fatty Acyls	2353000	5115000	5205000	4364000
Com_224_neg	Ligustrazine	C8H12N2	136.197	Alkaloids and derivatives	205567	376300	236800	352200
Com_225_neg	Neomangiferin	C25H28O16	584.48	Flavonoids	6639	3789	4212	4797
Com_226_neg	Echinacoside	C35H46O20	786.73	Polyphenol	22590	42740	39930	37785
Com_227_neg	Arbutin	C12H16O7	272.25	Carbohydrates And Its Derivatives	68770	71020	73480	56890
Com_228_neg	Esculin	C15H16O9	340.28	Coumarins and derivatives	13160	35580	30230	18480
Com_229_neg	Crocetin	C20H24O4	328.408	Terpenoids	1724000	3149000	2431000	2505000
Com_230_neg	Ginsenoside Rg1	C42H72O14	801.013	Terpenoids	3312	4760	2055	3270
Com_231_neg	8-Gingerol	C43H32O20	868.702	Catechin derivatives	23030	54340	30340	32380
Com_232_neg	Isochlorogenic acid A	C25H24O12	516.451	Alcohols and polyols	5479	4930	3226	1949
Com_233_neg	Isoguanosine	C10H13N5O5	283.241	Alkaloids and derivatives	13140000	14570000	19730000	15100000
Com_234_neg	5'-Adenylic acid	C10H14N5O7P	347.221	Pentose phosphates	17070	38990	39540	47490
Com_235_neg	Homogentisic Acid	C8H8O4	168.15	Organic Acid And Its Derivatives	9231	11320	10480	19220
Com_236_neg	Myricetin	C15H10O8	318.24	Flavones and Flavonols	15600	17420	20450	10700
Com_237_neg	Pelargonin chloride	C27H31ClO15	630.98	Anthocyanins	4146	6509	5741	7875
Com_238_neg	Peonidin chloride	C16H13ClO6	336.72	Anthocyanins	22650	22600	25180	22800
Com_239_neg	Methylmalonate	C4H6O4	118.09	Organic Acid And Its Derivatives	6991000	8131000	8261000	6981000
Com_240_neg	Tiglic acid	C5H8O2	100.12	Fatty Acyls	162900	162300	178300	201900
Com_241_neg	Methyl gallate	C8H8O5	100.12	Benzoic acids and derivatives	3503	7957	4915	6414
Com_242_neg	Dihydrodehydrodiconiferyl Alcohol	C20H24O6	360.401	Phenylpropanoids and polyketides	2679	1625	5615	4897
Com_243_neg	Dihydrofolic acid	C19H21N7O6	443.413	Organic Acid And Its Derivatives	5236	8612	5750	9243
Com_244_neg	Desthiobiotin	C10H18N2O3	214.262	Fatty Acyls	16810	17250	16580	23120
Com_245_neg	D-2-Hydroxypentanedioic acid	C5H6Na2O5	192.078	Amino Acid And Derivatives	1562000	1126000	1294000	997500
Com_246_neg	D-3-Phosphoglyceric acid	C3H5H2O7P	230.021	Sugar Acids And Its Derivatives	760800	1954000	1859000	2536000
Com_247_neg	D-Mannose 6-phosphate	C6H13O9P	260.136	Carbohydrates And Its Derivatives	849100	4239000	1864000	3098000
Com_248_neg	Reduced glutathione	C10H17N3O6S	307.323	Amino Acid And Derivatives	56050	54480	77620	50060
Com_249_neg	Prunin	C21H22O10	434.393	Flavonoids	113500	125500	147700	94690
Com_250_neg	2–furanoic acid	C5H4O3	112.084	Organic Acid And Its Derivatives	3007000	1988000	2381000	1552000
Com_251_neg	Methyl indole-3-acetate	C11H11NO2	189.079	Indoles and derivatives	1395000	2006000	3250000	1289000
Com_252_neg	4-p-Coumaroylquinic acid	C16H18O8	338.309	Cinnamic acids and derivatives	1516000	1856000	710100	1512000
Com_253_neg	Lactose	C12H22O11	342.3	Carbohydrates And Its Derivatives	860400	1598000	1785000	1758000
Com_254_neg	L-Arabinitol	C5H12O5	152.15	Sugar Alcohols	15050	44580	38050	20510
Com_255_neg	L-Pyroglutamic acid	C5H7NO3	129.11	Amino Acid And Derivatives	49340	78120	117700	78900
Com_256_neg	Lactobionic acid	C12H22O12	358.3	Carbohydrates And Its Derivatives	16920	40770	34570	28820
Com_257_neg	Citric acid	C6H8O7	192.12	Tca Cycle	42710000	24220000	33820000	18990000
Com_258_neg	Cytosine	C4H5N3O	111.1	Nucleotide And Its Derivates	140500	226600	111100	187400
Com_259_neg	cis-Aconitic acid	C6H6O6	174.11	Tca Cycle	669900	206500	286000	162300
Com_260_neg	CDP	C9H15N3O11P2	403.176	Nucleotide And Its Derivates	5835	7878	5115	6849
Com_261_neg	Thymidine 5'-diphosphate	C10H16N2O11P2	402.19	Nucleotide And Its Derivates	13480	15340	25560	16090
Com_262_neg	N-Oleoyl Glycine	C20H37NO3	339.513	Organic Acid And Its Derivatives	951	942	1972	1095
Com_263_neg	N-Acetylphenylalanine	C11H13NO3	207.226	Amino Acid And Derivatives	6143	2906	7359	2488
Com_264_neg	N-Acetyl-D-glucosamine 6-phosphate	C8H16NO9P	301.188	Carbohydrates And Its Derivatives	146700	126300	125700	117900
Com_265_neg	2'-Hydroxydaidzein	C15H10O5	270.053	Isoflavonoids	13140	8468	5245	12090
Com_266_neg	D-Ribose 5-phosphate	C5H11O8P	230.11	Pentose phosphates	261300	567800	357300	455600
Com_267_neg	Trifolin	C21H20O11	448.101	Flavonoids	21960000	26720000	34970000	23400000
Com_268_neg	N7-Methylguanosine	C11H17N5O5	298.275	Nucleotide And Its Derivates	1060	1109	1725	2515
Com_269_neg	Acetylharpagide	C17H26O11	406.38	Terpenoids	7593	5913	10570	4738
Com_270_neg	Uridine 5'-monophosphate	C9H13N2O9P	324.18	Nucleotide And Its Derivates	848300	1541000	1185000	1813000
Com_271_neg	Ginkgolic Acid	C22H34O3	346.504	Benzoic acids and derivatives	5004	1742	8186	5611
Com_272_neg	Sibiricose A5	C22H30O14	518.465	Phenylpropanoids	55180	139000	102600	101900
Com_273_neg	Trifolirhizin	C22H22O10	446.404	Isoflavonoids	4855	4740	3714	7976
Com_274_neg	D-Glucarate	C6H10O8	210.139	Carbohydrates And Its Derivatives	157900	332800	303900	340800
Com_275_neg	D-Gluconic acid	C6H12O7	196.155	Carbohydrates And Its Derivatives	280700	1510000	1167000	988600
Com_276_neg	Dihydroxyacetone phosphate	C3H7O6P	170.058	Carbohydrates And Its Derivatives	71270	204400	185300	236100
Com_277_neg	DL-o-Tyrosine	C9H11NO3	181.189	Amino Acid And Derivatives	1980000	2446000	2804000	2132000
Com_278_neg	2'-Hydroxyacetophenone	C8H8O2	136.148	Benzene and substituted derivatives	276500	363000	261600	301900
Com_279_neg	3,4-Dimethoxycinnamic acid	C11H12O4	208.211	Cinnamic acids and derivatives	9125	5564	8611	7273
Com_280_neg	Cryptochlorogenic acid	C16H18O9	354.309	Alcohols and polyols	8814	11150	8016	14680
Com_281_neg	2,3-Dihydroxybenzoic acid	C7H6O4	154.027	Benzoic acids and derivatives	6910000	6281000	10140000	7013000
Com_282_neg	Quercitrin	C21H20O11	448.38	Flavones and Flavonols	19780	2762	7335	5860
Com_283_neg	Aminomalonic acid	C3H5NO4	119.022	Amino Acid And Derivatives	383800	423400	794400	587300
Com_284_neg	Methylophiopogonanone A	C19H18O6	342.343	Flavonoids	109200	21120	67070	64840
Com_285_neg	3-Hydroxy-3-methyl butyric acid	C5H10O3	118.063	Organic Acid And Its Derivatives	57310	131100	94670	71350
Com_286_neg	Quercetin	C15H10O7	302.236	Flavones and Flavonols	112400	146600	160100	146700
Com_287_neg	Maltol	C6H6O3	126.11	Organoheterocyclic compounds	10720	28910	32760	39360
Com_288_neg	Methyl myristate	C15H30O2	242.397	Fatty Acyls	57410	50880	56890	39430
Com_289_neg	Quercetin-3'-O-glucoside	C21H20O12	464.382	Flavones and Flavonols	104000	114300	141500	84180
Com_290_neg	Cellotriose	C18H32O16	504.437	Carbohydrates And Its Derivatives	112500	235200	171400	164600
Com_291_neg	Tubuloside A	C37H48O21	828.775	Phenylpropanoids	3569	3312	2235	3457
Com_292_neg	Syringic acid O-glucoside		360.1	Flavonoids	60840	92690	98610	59890
Com_293_neg	Di-O-methylquercetin	C17H14O7	330.1	Flavonoids	17900000	36660000	29530000	27380000
Com_294_neg	Salicylic acid O-glucoside	C13H16O8	300.1	Phytohormones	294600	392600	498400	282000
Com_295_neg	3,4,5-Trimethoxycinnamic acid	C12H14O5	238.24	Organic Acid And Its Derivatives	40690	42150	41350	36180
Com_296_neg	Isovanillin	C8H8O3	152.15	Phenols And Its Derivatives	9401	10940	10450	10530
Com_297_neg	Raffinose	C18H32O16	504.437	Carbohydrates And Its Derivatives	1350000	1557000	2003000	1831000
Com_298_neg	Gibberellic acid	C19H22O6	346.37	Terpenoids	6133	32100	23060	14350
Com_299_neg	p-Coumaric Acid	C9H8O3	164.16	Cinnamic acids and derivatives	1145000	1448000	1790000	1347000
Com_300_neg	3-Hydroxyflavone	C15H10O3	238.24	Flavones and Flavonols	147200	150900	142500	149000
Com_301_neg	Hyperoside	C21H20O12	464.38	Flavones and Flavonols	130400	166400	150600	94940
Com_302_neg	Vanillic acid	C8H8O4	168.15	Organic Acid And Its Derivatives	32350	42840	25990	19820
Com_303_neg	D-Glucose	C6H12O6	180.156	Carbohydrates And Its Derivatives	219700	267900	337200	311400
Com_304_neg	Liquiritin	C21H22O9	418.39	Flavanones	5857	7314	5012	4736
Com_305_neg	Naringenin	C15H12O5	272.25	Flavanones	77100	126200	94290	148700
Com_306_neg	Lathyrol	C20H30O4	334.45	Terpenoids	5904	15940	13230	7859
Com_307_neg	1,7-Dimethylxanthine	C7H8N4O2	180.164	Purines and purine derivatives	81610	95590	89840	95850
Com_308_neg	Lonicerin	C27H30O15	594.526	Flavonoids	65820	100300	117500	139700
Com_309_neg	Hexadecanedioic acid	C16H30O4	286.41	Fatty Acyls	44730	47010	62040	51350
Com_310_neg	3,5-Dihydroxybenzoic acid	C7H6O4	154.12	Benzoic acids and derivatives	83100	80100	91460	56270
Com_311_neg	2,6-Dihydroxybenzoic acid	C7H6O4	154.12	Benzoic acids and derivatives	16620000	13220000	23810000	15160000
Com_312_neg	1,11-Undecanedicarboxylic acid	C13H24O4	244.33	Organic Acid And Its Derivatives	552800	711300	725400	640600
Com_313_neg	Maltotriose	C18H32O16	504.44	Carbohydrates And Its Derivatives	3713	5261	15120	8606
Com_314_neg	Glycolic acid	C2H4O3	76.05	Organic Acid And Its Derivatives	48180	98870	109600	73790
Com_315_neg	6-Shogaol	C17H24O3	276.371	Benzene and substituted derivatives	1822000	1868000	1841000	1745000
Com_316_neg	Isovitexin	C21H20O10	432.378	Flavones and Flavonols	4939000	4632000	9779000	5438000
Com_317_neg	2'-Deoxyguanosine monohydrate	C10H13N5O4	267.241	Nucleotide And Its Derivates	61150	34760	41410	24820
Com_318_neg	Jionoside A1	C36H48O20	800.764	Carbohydrates And Its Derivatives	3274000	3066000	3548000	2967000
Com_319_neg	9,10-EODE	C18H32O3	296	Fatty Acyls	8822	8665	11650	9644
Com_321_neg	2-Deoxyribose 5'-phosphate	C5H11O7P	214.1	Nucleotide And Its Derivates	77380	197500	178000	213100
Com_322_neg	Wedelolactone	C16H10O7	314.246	Flavonoids	5271	3971	8276	3885
Com_324_neg	Trilobatin	C21H24O10	436.409	Chalcones and dihydrochalcones	24300	18970	29660	22360
Com_325_neg	Nystose	C24H42O21	666.578	Carbohydrates And Its Derivatives	9297	16220	10590	13500
Com_326_neg	Allysine(6-Oxo DL-Norleucine)	C6H11NO3	145.074	Amino Acid And Derivatives	103000	139000	196500	164300
Com_327_neg	4-Hydroxyisoleucine	C6H13NO3	147.172	Amino Acid And Derivatives	3284000	6220000	8972000	6419000
Com_328_neg	Pyridoxal 5-phosphate monohydrate	C8H12NO7P	265.16	Pyridines and derivatives	61760	66320	90030	114600
Com_329_neg	L-Cycloserine	C3H6N2O2	102.09	Amino Acid And Derivatives	104800	114100	183800	140900
Com_330_neg	D-Galactose	C6H12O6	180.16	Carbohydrates And Its Derivatives	419100	593200	639000	602000
Com_331_neg	Coniferin	C16H22O8	342.132	Carbohydrates And Its Derivatives	28280000	55180000	66470000	63090000
Com_332_neg	D(+)-Melezitose O-rhamnoside	C24H42O20	650.1	Carbohydrates And Its Derivatives	6000	3270	8796	6892
Com_333_neg	D-Ribose	C5H10O5	150.13	Carbohydrates And Its Derivatives	97530	212800	176000	201600
Com_334_neg	2-Hydroxy-2-methylbutanoic acid	C5H10O3	118.13	Fatty Acyls	64890	47440	133600	60430
Com_335_neg	Pinobanksin	C15H12O5	272.069	Flavonoids	95160	112900	119200	102500
Com_336_neg	2'-Hydroxygenistein	C15H10O6	286.048	Isoflavonoids	955600	656600	977300	662600
Com_337_neg	Afzelechin	C15H14O5	274.084	Flavonoids	298300	356000	245200	274500
Com_338_neg	8-hydroxy-6,7-dimethoxycoumarin	C11H10O5	222.197	Coumarins and derivatives	8247	12740	4061	9125
Com_339_neg	N-lactoyl-phenylalanine	C12H15NO4	237.25	Organic Acid And Its Derivatives	5146	7529	5946	7284
Com_340_neg	D-Xylose	C5H10O5	150.131	Carbohydrates And Its Derivatives	61500	86710	106300	101600
Com_341_neg	Fmoc-Ile-OH	C21H23NO4	353.418	Amino Acid And Derivatives	18070	24720	14360	17010
Com_342_neg	Leucosceptoside A	C30H38O15	638.622	Cinnamic acids and derivatives	6909	9536	12470	11210
Com_343_neg	Menadione	C11H10O5S	254.262	Vitamins	63980	127800	171800	119600
Com_344_neg	Orotidine	C10H12N2O8	288.211	Nucleotide And Its Derivates	53650	106600	127500	89770
Com_345_neg	3-Indoleacrylic acid	C11H9NO2	187.195	Indoles and derivatives	29720	23690	25930	27120
Com_346_neg	Parishin C	C32H40O19	728.657	Phenols And Its Derivatives	8093	4204	9576	9386
Com_347_neg	Creatine	C4H9N3O2	131.133	Amino Acid And Derivatives	167800	155000	221900	122800
Com_348_neg	Coumalic acid	C6H4O4	140.094	Organic Acid And Its Derivatives	74990	121800	119600	127000
Com_349_neg	Dihydroactindiolide	C11H16O2	180.243	Lactones	3448	2014	5190	2282
Com_350_neg	D-Galacturonic acid	C6H10O7	194.139	Carbohydrates And Its Derivatives	728100	400800	475200	331300
Com_351_neg	E-3,4,5'-Trihydroxy-3'-glucopyranosylstilbene	C20H22O9	406.4	Phenylpropanoids and polyketides	124100	170200	43250	55630
Com_352_neg	GA7-1			Phytohormones	26380000	49460000	38920000	38930000
Com_353_neg	Flavin Adenine Dinucleotide	C27H33N9O15P2	785.55	Nucleotide And Its Derivates	74990	72940	135900	150300
Com_354_neg	Geranylacetone	C13H22O	194.313	Terpenoids	252000	731000	491900	930000
Com_355_neg	1-O-b-D-glucopyranosyl sinapate	C17H22O10	386.351	Polyphenol	19320	120600	52490	74690
Com_356_neg	L-Homoserine	C4H9NO3	119.119	Amino Acid And Derivatives	26580	33090	28480	25560
Com_357_neg	D-threo-Isocitric acid	C6H8O7	192.124	Organic Acid And Its Derivatives	16380000	10040000	11790000	9283000
Com_358_neg	Dl-Glyceraldehyde3-phosphate	C3H7O6P	169.998	Carbohydrates And Its Derivatives	1088	3516	2521	3109
Com_359_neg	Vidarabine	C10H13N5O4	267.241	Nucleotide And Its Derivates	2539000	3047000	3413000	2307000
Com_360_neg	D-Glucose 6-phosphate	C6H13O9P	260.03	Carbohydrates And Its Derivatives	12410000	24580000	18530000	22550000
Com_361_neg	2-Deoxyribose 1-Phosphate	C5H11O7P	214.11	Nucleotide And Its Derivates	52610	80260	179000	122900
Com_362_neg	phosphoribosyl pyrophosphate	C5H13O14P3	196.25	Pentose phosphates	15990	45680	51590	75230
Com_363_neg	Succinic anhydride	C4H4O3	100.073	Organic Acid And Its Derivatives	24970000	10460000	14450000	11890000
Com_364_neg	20(R)-Ginsenoside Rh1	C36H62O9	638.872	Terpenoids	5202	7891	15480	4408
Com_365_neg	D-Tagatose	C6H12O6	180.156	Carbohydrates And Its Derivatives	113100	331600	291000	166200
Com_366_neg	Plantamajoside	C29H36O16	640.587	Cinnamic acids and derivatives	5893	1538	7106	942
Com_367_neg	Manninotriose	C18H32O16	504.437	Fatty Acyls	17290	8044	16220	11110
Com_368_neg	Rhapontin	C21H24O9	420.41	Phenylpropanoids and polyketides	4311	8137	7980	5197
Com_369_neg	Orientin	C21H20O11	448.377	Flavones and Flavonols	20770000	24580000	36220000	17600000
Com_370_neg	Ingenol	C20H28O5	348.433	Terpenoids	14200	25160	31710	23610
Com_371_neg	(-)-Carvone	C10H14O	150.218	Terpenoids	1999	3994	6037	3334
Com_372_neg	3-Phenylpropanoic acid	C9H10O2	150.174	Cinnamic acids and derivatives	264900	319500	283400	259400
Com_373_neg	Cyclic AMP	C10H12N5O6P	329.206	Nucleotide And Its Derivates	12400000	14540000	17180000	14490000
Com_374_neg	Pseudouridine	C9H12N2O6	244.07	Nucleotide And Its Derivates	271300	298600	330100	229000
Com_375_neg	Caffeic acid O-glucoside	C15H18O9	342	Cinnamic acids and derivatives	15790	33710	26320	36490
Com_376_neg	N-[(Tert-butoxy)carbonyl]-L-tryptophan	C16H20N2O4	304.341	Amino Acid And Derivatives	6425	5240	5159	5702
Com_377_neg	Deoxycytidine	C9H13N3O4	227.091	Nucleotide And Its Derivates	5823	8858	6912	7733
Com_378_neg	4-Chloro-2-hydroxybenzoic acid, 4-chloro salicylic acid	C7H5ClO3	172.57	Benzoic acids and derivatives	53560	40120	30420	36690
Com_379_neg	Isohemiphloin	C21H22O10	434.121	Flavanones	493900	879500	1355000	701900
Com_380_neg	sesamolin	C20H18O7	370.105	Organoheterocyclic compounds	140200	243600	93690	94310
Com_381_neg	Kaempferol 3-O-robinobioside	C27H30O15	594.159	Flavones and Flavonols	2229000	2627000	6146000	3466000
Com_382_neg	Phlorizin	C21H24O10	436.41	Flavonoids	32910	31660	44490	34460
Com_383_neg	Secoisolariciresinol diglucoside	C32H46O16	686.7	Lignans	36420	28790	18260	22930
Com_384_neg	Piceatannol	C14H12O4	244.24	Phenylpropanoids and polyketides	6391	4852	12880	14170
Com_385_neg	1-O-beta-D-Glucopyranosyl sinapate	C17H22O10	386.1	Phenols And Its Derivatives	32390	150100	69520	105700
Com_386_neg	4'-Hydroxyacetophenone	C8H8O2	136.15	Ketones	24210	24060	23700	18440
Com_387_neg	Luteolin O-hexosyl-O-hexosyl-O-hexoside		772.1	Anthocyanins	32890	38730	70680	39840
Com_388_neg	Uridine 5'-diphospho-D-glucose	C15H24N2O17P2	566.1	Nucleotide And Its Derivates	44060	27890	49890	51590
Com_389_neg	Tanshinlactone	C17H12O3	264.275	Steroids and steroid derivatives	54500	83470	36800	163700
Com_390_neg	Gallic acid O-Hexoside		332	Benzoic acids and derivatives	530800	953800	871200	724900
Com_391_neg	Kynurenic acid O-hexside	C16H17NO8	351.1	Quinolines and derivatives	9748	7886	12990	7194
Com_392_neg	Vitamin B1	C12H17ClN4OS	300.808	Vitamins	47690	30560	20710	56940
Com_393_neg	Morroniside	C17H26O11	406.38	Terpenoids	8623	19930	10520	7900
Com_394_neg	Vitexin-2-O-rhaMnoside	C27H30O14	578.52	Flavonoids	111800	111600	144000	109300
Com_395_neg	Isoorientin	C21H20O11	448.38	Flavones and Flavonols	37390000	47610000	57970000	37780000
Com_396_neg	Glycitin	C22H22O10	446.41	Isoflavonoids	13350	19980	12930	17870
Com_397_neg	Genistin	C21H20O10	432.38	Isoflavonoids	102800	110200	124400	79260
Com_398_neg	i-Inositol	C6H12O6	180.16	Alcohols and polyols	193800	304800	199000	187900
Com_399_neg	Ethylparaben	C9H10O3	166.17	Benzene and substituted derivatives	6193	5271	10180	6234
Com_400_neg	Benzoic Acid	C7H6O2	122.12	Benzoic acids and derivatives	88520	260400	84250	58800
Com_401_neg	Sennoside B	C42H38O20	862.74	Anthracenes	8458	3450	5727	6190
Com_402_neg	Protocatechuic acid	C7H6O4	154.12	Phenols And Its Derivatives	32340	157100	202500	167400
Com_403_neg	Salicylic acid	C7H6O3	138.12	Phytohormones	5898000	5547000	5832000	5000000
Com_404_neg	Guaiacol	C7H8O2	124.137	Phenols And Its Derivatives	6825	4816	9577	6405
Com_405_neg	Guanidinoethyl Sulfonate	C3H9N3O3S	167.187	Organic Acid And Its Derivatives	13270	9399	20020	9084
Com_406_neg	D-Xylulose	C5H10O5	150.13	Carbohydrates And Its Derivatives	511800	941400	711400	867600
Com_407_neg	Oxobutanedioic acid	C4H4O5	132.07	Organic Acid And Its Derivatives	1234000	1678000	1483000	1065000
Com_408_neg	Heptamethoxyflavone	C22H24O9	432.42	Flavonoids	809600	924300	1017000	634100
Com_409_neg	GDP-alpha-D-glucose	C16H25N5O16P2	637.34	Nucleotide And Its Derivates	8883	11400	15380	13390
Com_410_neg	L-Fucose	C6H12O5	164.069	Carbohydrates And Its Derivatives	18700	37940	41530	27770
Com_411_neg	(+)-Dihydrojasmonic acid	C12H20O3	212.285	Phytohormones	10450	7235	13680	10610
Com_412_neg	Ala-Gln	C8H15N3O4	217.22	Amino Acid And Derivatives	19820	31550	81710	77970
Com_413_neg	Thymidine	C10H14N2O5	242.23	Nucleotide And Its Derivates	2517	7281	4878	3065
Com_414_neg	Nicotinamide N-oxide	C6H6N2O2	138.12	Vitamins	963900	920000	910800	862300
Com_415_neg	Chlorogenic acid methyl ester	C17H20O9	368.111	Alcohols and polyols	762000	1303000	730300	566600
Com_416_neg	Quinolinic acid	C7H5NO4	167.12	Organoheterocyclic compounds	138500	84240	186000	102000
Com_417_neg	Vitamin C	C6H8O6	176.12	Vitamins	1562000	5532000	4588000	1671000
Com_418_neg	2'-Deoxyinosine	C10H12N4O4	252.23	Nucleotide And Its Derivates	116900	2190	4694	3472
Com_419_neg	2,6-Dihydroxypurine	C5H4N4O2	152.11	Nucleotide And Its Derivates	166500	566500	389900	461200
Com_420_neg	Dipsacoside B	C53H86O22	1075.24	Terpenoids	11020	5403	6302	5360
Com_421_neg	6-Biopterin	C9H11N5O3	237.215	Organoheterocyclic compounds	85850	16304	10866	14592
Com_422_neg	Tiliroside	C30H26O13	594.52	Flavones and Flavonols	16740	24570	20740	10730
Com_423_neg	Malonic acid	C3H4O4	104.011	Organic Acid And Its Derivatives	167500	259200	277100	198300
Com_424_neg	4-Methylvaleric Acid	C6H12O2	116.158	Organic Acid And Its Derivatives	29890	8996	20130	21110
Com_425_neg	3-Hydroxy-glabrol	C25H28O5	40.499	Flavonoids	15790	14380	16030	14760
Com_426_neg	4-Hydroxy-2-Oxoglutaric Acid	C5H6O6	162.098	Organic Acid And Its Derivatives	1116000	1387000	1370000	1115000
Com_427_neg	gamma,gamma-Dimethylallyl pyrophosphate	C5H12O7P2	246.092	Prenol lipids	1177000	2407000	2706000	2601000
Com_428_neg	beta-Hydroxyisobutyrate	C4H8O3	104.104	Organic Acid And Its Derivatives	20320	18570	35500	21100
Com_429_neg	Neoeriocitrin	C27H32O15	596.542	Flavanones	4210	11890	16080	10910
Com_430_neg	1-Methyluric acid	C6H6N4O3	182.137	Organic Acid And Its Derivatives	11710	9692	10590	14330
Com_431_neg	4-Hydroxy-3-methoxyphenylglycol sulfate potassium salt	C9H11KO7S	302.343	Benzene and substituted derivatives	25450	136200	51450	44610
Com_432_neg	1-Methylguanine	C6H7N5O	165.153	Purines and purine derivatives	2680	1287	1008	710
Com_433_neg	Sennoside A	C42H38O20	862.74	Anthracenes	18780	18350	32830	14340
Com_434_neg	L-Threonine	C4H9NO3	119.119	Amino Acid And Derivatives	332500	413700	690900	605700
Com_435_neg	Danshensu	C9H10O5	198.17	Phenolic acids	6796	11860	13370	8189
Com_436_neg	L-Asparagine	C4H8N2O3	132.12	Amino Acid And Derivatives	3859000	2792000	6940000	3322000
Com_437_neg	Isorhamnetin	C16H12O7	316.262	Flavones and Flavonols	59560	71160	75780	70350
Com_438_neg	D-Ribulose 1,5-bisphosphate	C5H12O11P2	310.09	Carbohydrates And Its Derivatives	108700	205900	226500	173000
Com_439_neg	Gamma-Glu-Leu	C11H20N2O5	260.287	Amino Acid And Derivatives	14660	16670	24640	24440
Com_440_neg	D-Xylulose 5-phosphate	C5H11O8P	230.11	Pentose phosphates	348600	569700	720500	662200
Com_441_neg	L-Cysteinesulfinic acid	C3H7NO4S	153.16	Organic Acid And Its Derivatives	2722	4368	7335	9926
Com_442_neg	Glutaric Acid	C5H8O4	132.115	Organic Acid And Its Derivatives	2795000	2028000	1960000	2724000
Com_443_neg	Linolelaidic Acid (C18:2N6T)	C18H32O2	280.445	Fatty Acyls	69650	138200	623000	387400
Com_444_neg	7beta-Hydroxylathyrol	C20H30O5	350.45	Terpenoids	2297	11260	1982	3987
Com_445_neg	Lysopa 18:0	C21H43O7P	438.53	Phospholipid	2194	1981	3822	3009
Com_446_neg	Lysopa 16:0	C19H39O7P	410.48	Phospholipid	25308	26410	26740	30080
Com_447_neg	3-Dehydroshikimic acid	C7H8O5	172.14	Organic Acid And Its Derivatives	57780	65840	42650	55530
Com_448_neg	3-Aminosalicylic Acid	C7H7NO3	153.135	Organic Acid And Its Derivatives	904	2091	2343	1170
Com_449_neg	Fumaric Acid	C4H4O4	116.072	Tca Cycle	949700	1455000	1261000	1084000
Com_450_neg	beta-Ionone	C13H20O	192.297	Terpenoids	26440	60290	46890	57750
Com_451_neg	Abscisic Acid	C15H20O4	264.32	Phytohormones	15920	20460	21390	17560
Com_452_neg	Cinene	C10H16	136.23	Terpenoids	199100	180700	195400	172100
Com_453_neg	5-Hydroxymethyluracil	C5H6N2O3	142.113	Pyrimidines and pyrimidine derivatives	57320	86620	82810	62610
Com_454_neg	alpha-Ketoglutaric acid	C5H6O5	146.098	Tca Cycle	2848000	3146000	5123000	4469000
Com_455_neg	Sapropterin	C9H15N5O3	241.247	Organoheterocyclic compounds	1497	2484	3356	2987
Com_456_neg	3-Methyl-2-Oxobutanoic Acid	C5H8O3	116.115	Organic Acid And Its Derivatives	52880	218800	141900	55190
Com_457_neg	Rutin	C27H30O16	610.518	Flavones and Flavonols	164700	258800	346400	255500
Com_458_neg	Rhoifolin	C27H30O14	578.52	Flavonoids	589600	548100	740700	764700
Com_459_neg	Vitexin	C21H20O10	432.38	Flavones and Flavonols	5800000	6570000	9523000	5177000
Com_460_neg	Isorhoifolin	C27H30O14	578.52	Flavonoids	662400	557800	905800	1012000
Com_461_neg	Luteolin 7-O-glucoside	C21H20O11	448.38	Flavonoids	35640000	39450000	51030000	37380000
Com_462_neg	Citramalate	C5H8O5	148	Organic Acid And Its Derivatives	48780	86400	103800	59260
Com_463_neg	UDP	C9H14N2O12P2	404.16	Nucleotide And Its Derivates	478200	463200	449400	531600
Com_464_neg	12,13-EODE	C18H32O3	296	Fatty Acyls	1757000	7303000	835200	2292000
Com_465_neg	13-HPODE	C18H32O4	312.1	Fatty Acyls	154700	356300	308300	241900
Com_466_neg	9-HpOTrE	C18H30O4	310.1	Fatty Acyls	312300	310900	323100	301100
Com_467_neg	13-HOTrE(r)	C18H30O3	294	Fatty Acyls	710900	717700	696900	596000
Com_468_neg	Esculetin	C9H6O4	178.14	Coumarins and derivatives	21530	26120	36290	26460
Com_469_neg	(+)-Catechin	C15H14O6	290.27	Catechin derivatives	3646	3109	4125	1674
Com_470_neg	Gallic acid	C7H6O5	170.12	Benzoic acids and derivatives	2273	13370	9144	9765
Com_471_neg	Gluconolactone	C6H10O6	178.14	Carbohydrates And Its Derivatives	51600	70360	84170	60120
Com_472_neg	Gingerglycolipid B	C33H58O14	678.805	Glycerolipids	49940	87400	103900	105000
Com_473_neg	Lysionotin	C18H16O7	344.32	Flavonoids	3934	7256	7363	4228
Com_474_neg	Alpha-Mangostin	C24H26O6	410.46	Organoheterocyclic compounds	401	900	758	647
Com_475_neg	2-Acetylpyrazine	C6H6N2O	122.12	Carbonyl compounds	142000	684400	135900	151300
Com_476_neg	L-Rhamnose monohydrate	C6H14O6	182.17	Carbohydrates And Its Derivatives	17190	39430	44650	26370
Com_477_neg	Veratric acid	C9H10O4	182.17	Benzoic acids and derivatives	10670	7163	6031	10490
Com_478_neg	Geniposide	C17H24O10	388.371	Iridoid derivatives	2381	6226	8435	2533
Com_479_neg	Artemisic acid	C15H22O2	234.334	Terpenoids	808200	817200	786800	786800
Com_480_neg	L(+)-Arabinose	C5H10O5	150.13	Carbohydrates And Its Derivatives	16310	16320	28770	13380
Com_481_neg	D-(+)-Trehalose	C12H22O11	342.297	Carbohydrates And Its Derivatives	26710000	56710000	55650000	59460000
Com_482_neg	(R)-(-)-Mandelic acid	C8H8O3	152.147	Benzene and substituted derivatives	24740	17460	40310	12680
Com_483_neg	Polydatin	C20H22O8	390.38	Phenylpropanoids and polyketides	1820	16850	20960	12850
Com_484_neg	Gastrodin	C13H18O7	286.28	Phenols And Its Derivatives	2399	2683	2586	2325
Com_485_neg	Diosmetin	C16H12O6	300.26	Flavones and Flavonols	5826000	4997000	5405000	3877000
Com_486_neg	Geniposidic acid	C16H22O10	374.34	Terpenoids	92200	122900	127100	111400
Com_487_neg	Salidroside	C14H20O7	300.304	Glycosides	7399	24930	15870	20010
Com_488_neg	Guanosine	C10H13N5O5	283.24	Nucleotide And Its Derivates	43690	57850	134200	59620
Com_489_neg	Orcinol	C7H8O2	124.137	Phenols And Its Derivatives	48440	68960	94990	75040
Com_490_neg	Columbin	C20H22O6	358.385	Organoheterocyclic compounds	3759	5422	5727	6342
Com_491_neg	Poncirin	C28H34O14	594.561	Flavanones	8067	4703	12690	5069
Com_492_neg	Tectorigenin	C16H12O6	300.263	Isoflavonoids	14140	9580	11200	9432
Com_493_neg	Scutellarein	C15H10O6	286.236	Flavones and Flavonols	36930	41680	58100	35130
Com_494_neg	Spinosin	C28H32O15	608.545	Flavones and Flavonols	34830	73820	179500	60710
Com_495_neg	Harpagide	C15H24O10	364.345	Terpenoids	9693	10660	17630	17010
Com_496_neg	Neochlorogenic acid	C16H18O9	354.309	Polyphenol	30950	42090	6685	33760
Com_497_neg	Astragalin	C21H20O11	448.38	Flavones and Flavonols	72920	70870	96680	54370
Com_498_neg	Baicalin	C21H18O11	446.36	Flavones and Flavonols	11480	19730	11630	8703
Com_499_neg	D-Xylonic acid	C5H10O6	166.048	Organic Acid And Its Derivatives	854100	2190000	2424000	1695000
Com_500_neg	Pantetheine	C11H22N2O4S	278.13	Vitamins	25060	24020	37650	28290
Com_501_neg	4-Ethylphenol	C8H10O	122.16	Benzene and substituted derivatives	147600	684400	162700	137400
Com_502_neg	Dihydromyricetin	C15H12O8	320.25	Flavonoids	3635	4845	5918	4901
Com_503_neg	Diosmin	C28H32O15	608.54	Flavonoids	1965000	2043000	2792000	2878000
Com_504_neg	Lancerin	C19H18O10	406.346	Organoheterocyclic compounds	8659	8408	8430	6820
Com_505_neg	Catechol	C6H6O2	110.11	Benzene and substituted derivatives	108800	32180	50580	65340
Com_506_neg	3,6’-Disinapoyl sucrose	C34H42O19	754.695	Cinnamic acids and derivatives	18200	16930	24590	15420
Com_507_neg	2-O-cinnamoyl-1-O-galloyl-beta-D-glucose	C22H22O11	462.41	Glycosides	2712	2958	3575	4294
Com_508_neg	5-O-p-Coumaroylquinic acid	C16H18O8	338	Cinnamic acids and derivatives	1072000	1498000	568900	1269000
Com_509_neg	D-Erythrose 4-phosphate	C4H9O7P	200.084	Carbohydrates And Its Derivatives	599400	1017000	989000	1147000
Com_510_neg	D-Fructose 1,6-bisphosphate	C6H14O12P2	340.116	Sugar Acids And Its Derivatives	666700	304900	397300	311700
Com_511_neg	Guanosine 5'-triphosphate	C10H16N5O14P3	523.18	Nucleotide And Its Derivates	22140	17040	26550	25450
Com_512_neg	6-Phosphogluconic acid	C6H13O10P	276.135	Carbohydrates And Its Derivatives	122000	664700	697300	961800
Com_513_neg	2,5-Dihydroxybenzoic acid	C7H6O4	154.12	Benzoic acids and derivatives	810500	262500	357400	371900
Com_514_neg	D-Arabinose 5-phosphate	C5H11O8P	230.11	Pentose phosphates	373600	845600	599600	880800
Com_515_neg	dUMP	C9H13N2O8P	308.182	Nucleotide And Its Derivates	69470	266100	219500	231100
Com_516_neg	Licoagroside D	C22H24O10	448.426	Alcohols and polyols	301800	671200	104500	203600
Com_517_neg	dGDP	C10H15N5O10P2	427.201	Nucleotide And Its Derivates	8730	11580	11640	13350
Com_518_neg	4-Hydroxy-L-Glutamic Acid	C5H7NO5	161.11	Amino Acid And Derivatives	95820	82680	82130	87130
Com_519_neg	dGTP	C10H16N5O13P3	507.181	Nucleotide And Its Derivates	16040	29530	26300	26280
Com_520_neg	Olivetol	C11H16O2	180.24	Phenols And Its Derivatives	6859	7475	9785	7633
Com_521_neg	D-Galactonic acid	C6H12O7	196.155	Organic Acid And Its Derivatives	158100	863200	642200	507700
Com_522_neg	Isovanillic acid	C8H8O4	168.15	Benzoic acids and derivatives	143400	315100	414400	270300
Com_523_neg	Hydroferulic acid	C10H12O4	196.2	Phenylpropanoids and polyketides	13790	10750	10300	13820
Com_524_neg	Syringetin	C17H14O8	346.069	Flavones and Flavonols	15340	13360	31730	14020
Com_525_neg	Fructose	C6H12O6	180.16	Carbohydrates And Its Derivatives	248400	277300	231100	407100
Com_526_neg	Myricetin 3-O-rutinoside	C27H30O17	626.148	Flavonoids	1953	3444	5545	2732
Com_527_neg	Plantagoside	C21H22O12	466.398	Flavanones	3603	5656	5358	3043
Com_528_neg	Galactinol	C12H22O11	342.116	Carbohydrates And Its Derivatives	36690000	55800000	63270000	85220000
Com_529_neg	Ribulose-5-phosphate	C5H11O8P	230.02	Carbohydrates And Its Derivatives	1146000	819000	1324000	1040000
Com_530_neg	Morin	C15H10O7	302.043	Flavonoids	12990	9178	11430	10850
Com_531_neg	D-(+)-Sucrose	C12H22O11	342.116	Carbohydrates And Its Derivatives	16050000	24890000	35670000	29160000
Com_532_neg	Laricitrin	C16H12O8	332.262	Flavones and Flavonols	1962000	6540000	5704000	4603000
Com_533_neg	Homoeriodictyol	C16H14O6	302.279	Flavonoids	1684	3218	3234	1270
Com_534_neg	Gallocatechin-catechin		594.1	Flavonoids	2717	5680	12960	6024
Com_535_neg	O-Phospho-L-serine	C3H8NO6P	185.072	Amino Acid And Derivatives	10330	5811	13520	11080
Com_536_neg	D-Glucose 1-phosphate	C6H13O9P	260.136	Carbohydrates And Its Derivatives	428800	546100	658400	683000
Com_537_neg	Phosphoenolpyruvic acid	C3H5O6P	168.042	Organic Acid And Its Derivatives	1979000	3854000	5750000	6294000
Com_538_neg	Forsythoside B	C34H44O19	756.702	Phenylpropanoids	894300	614600	495300	881600
Com_539_neg	Rhapontigenin	C15H14O4	258.269	Phenylpropanoids and polyketides	10650	14070	14670	29770
Com_540_neg	(+)-Dipentene	C10H16	136.234	Terpenoids	84910	116000	82650	113200
Com_541_neg	3-O-p-coumaroyl shikimic acid O-hexoside	C22H26O12	482.1	Alcohols and polyols	9882	12930	11890	17660
Com_542_neg	D-Erythronolactone	C4H6O4	118.027	Lactones	33690	56080	52840	49100
Com_543_neg	Catalpol	C15H22O10	362.333	Terpenoids	35390	19780	24470	16290
Com_544_neg	L(-)-Malic acid	C4H6O5	134.022	Tca Cycle	21810000	33340000	32660000	28020000
Com_545_neg	Tricin 5-O-rutinoside		638.1	Flavonoids	11060000	18070000	25130000	25990000
Com_546_neg	3-N-Methyl-L-histidine	C7H11N3O2	169.181	Amino Acid And Derivatives	35980	57760	59520	45350
Com_547_neg	3-Hydroxypropanoic acid	C3H6O3	90.032	Organic Acid And Its Derivatives	19840	39910	36520	19530
Com_548_neg	1,5-Anhydro-D-glucitol	C6H12O5	164.069	Alcohols and polyols	22970	17820	34330	24790
Com_549_neg	5-oxoproline	C5H7NO3	129.043	Amino Acid And Derivatives	51770	112100	157000	119700
Com_550_neg	Usnic acid	C18H16O7	344.32	Organic Acid And Its Derivatives	2260	1952	410	617
Com_551_neg	Cedrol	C15H26O	222.37	Terpenoids	19510	10140	10950	15260
Com_552_neg	Maltose	C12H22O11	342.3	Carbohydrates And Its Derivatives	346700	662600	935200	756200
Com_553_neg	1-Naphthyl acetate	C12H10O2	186.21	Benzene and substituted derivatives	252500	213900	250500	205280
Com_554_neg	Xanthoxyline	C10H12O4	196.2	Carbonyl compounds	5681	5203	3943	5533
Com_555_neg	Methyl syringate	C10H12O5	212.2	Benzoic acids and derivatives	2327	2605	2744	2353
Com_556_neg	Physcion 8-O-Beta-D-Monoglucoside	C22H22O10	446.404	Quinones	17930	28180	36860	21790
Com_557_neg	Lumichrome	C12H10N4O2	242.233	Alkaloids and derivatives	17560	10820	9155	11000
Com_558_neg	Luteoloside	C21H20O11	448.383	Flavonoids	36550000	43520000	49000000	33850000
Com_560_neg	Guanidineacetic acid	C3H7N3O2	117.054	Amino Acid And Derivatives	99180	90110	141900	93770
Com_561_neg	4'-Hydroxypropiophenone	C9H10O2	150.175	Ketones	10010	4254	8149	9383
Com_562_neg	Propylparaben	C10H12O3	180.2	Benzene and substituted derivatives	10790	10230	13800	9944
Com_563_neg	Nerolidol	C15H26O	222.37	Terpenoids	47090	40170	38130	45270
Com_565_neg	Chelidonic acid	C7H4O6	184.1	Alkaloids and derivatives	149600	211800	93940	129500
Com_566_neg	Bisdemethoxycurcumin	C19H16O4	308.328	Phenylpropanoids and polyketides	81880	63580	82180	144000
Com_567_neg	Isomucronulatol-7-O-glucoside	C23H28O10	464.469	Flavonoids	142900	161500	183600	104200
Com_568_neg	Homovanillic acid	C9H10O4	182.17	Organic Acid And Its Derivatives	91880	111800	98680	81000
Com_569_neg	Sebacic acid	C10H18O4	202.248	Organic Acid And Its Derivatives	118500	119400	144100	124500
Com_570_neg	Kaji-ichigoside F1	C36H58O10	650.85	Terpene	64690	120800	68010	50630
Com_571_neg	2-Methylpentanedioic acid	C6H10O4	146.14	Organic Acid And Its Derivatives	75180	74930	58240	23380
Com_572_neg	Isoquercitrin	C21H20O12	464.38	Flavones and Flavonols	100000	95400	148400	77300
Com_573_neg	Eupatilin	C18H16O7	344.32	Flavones and Flavonols	5435	5446	5730	4421
Com_574_neg	Dulcitol	C6H14O6	182.17	Carbohydrates And Its Derivatives	7155	16220	6812	7684
Com_575_neg	Quinic acid	C7H12O6	192.17	Alcohols and polyols	6092000	47880000	32380000	33650000
Com_576_neg	Astragalus polyphenols	C20H22O9	406.38	Glycosides	43810	35560	20320	25940
Com_577_pos	L-Alanyl-L-leucine	C9H18N2O3	202.251	Amino Acid And Derivatives	571300	459300	682200	333100
Com_578_pos	Lysopc 20:0	C28H58NO7P	551.73	Phospholipid	6867	15500	44270	25760
Com_579_pos	L-Saccharopine	C11H20N2O6	276.286	Amino Acid And Derivatives	732800	976300	1666000	918000
Com_580_pos	L-Methionine sulfone	C5H11NO4S	181.21	Amino Acid And Derivatives	5038000	7898000	8910000	5500000
Com_581_pos	L-Methionine Methyl Ester	C6H14ClNO2S	199.699	Amino Acid And Derivatives	8352	7990	10980	6084
Com_582_pos	Leu-Pro	C11H21ClN2O3	264.749	Amino Acid And Derivatives	21040	14050	13820	16160
Com_583_pos	L-Cysteine-glutathione gisulfide	C13H22N4O8S2	426.466	Amino Acid And Derivatives	202700	310300	529700	374600
Com_584_pos	L-Cystathionine	C7H14N2O4S	222.262	Amino Acid And Derivatives	11200	6529	21530	16320
Com_585_pos	L-Canavanine	C5H12N4O3	176.174	Amino Acid And Derivatives	26950	143500	17220	37160
Com_586_pos	Tomatidine	C27H45NO2	415.652	Alkaloids and derivatives	54372	68730	66090	54410
Com_587_pos	Threonyl carbamoyl adenosine	C15H20N6O8	412.35	Nucleotide And Its Derivates	12630	11320	6459	2672
Com_588_pos	Tianshic acid	C18H37NO5	347.49	Fatty Acyls	9282	7773	12240	13500
Com_589_pos	TBHQ	C10H14O2	166.22	Benzene and substituted derivatives	708300	648800	838700	712100
Com_591_pos	7-Ethylcamptothecin	C22H20N2O4	376.41	Alkaloids and derivatives	189580	152600	216000	132300
Com_592_pos	N', N''-Caffeoyl, feruloylputrescine			Amines	357700	543900	768600	621900
Com_593_pos	N',N'',N'''-Di-p-hydroxybenxoyl, feruloylagmatine			Amines	6743	1726000	17890	5660
Com_594_pos	C-hexosyl-tricetin O-pentoside			Flavonoids	10820	41930	39560	32690
Com_595_pos	C-hexosyl-luteolin O-p-coumaroylhexoside	C36H36O18	756.66	Flavonoids	23260000	29540000	51030000	22240000
Com_596_pos	Chinese bittersweet alkaloid II	C18H33N3O3	339.47	Alkaloids and derivatives	226200	512400	607600	301700
Com_597_pos	Chrysoeriol 7-O-rutinoside	C28H32O15	608.545	Flavonoids	658200	1033000	1498000	1179000
Com_598_pos	Chrysoeriol 5-O-hexoside	C22H22O11	462.404	Flavonoids	9472000	11170000	10080000	6643000
Com_599_pos	Chrysoeriol C-hexoside	C22H22O11	462.404	Flavonoids	4793000	6990000	6671000	3629000
Com_600_pos	Serotonin	C10H12N2O	176.215	Indoles and derivatives	24490	164100	16720	50300
Com_601_pos	Sarcosine	C3H7NO2	89.093	Amino Acid And Derivatives	3619000	4512000	9546000	4150000
Com_602_pos	Spermidine	C7H19N3	145.246	Amines	90920	165900	100300	91760
Com_603_pos	S-Methyl-5'-thioadenosine	C11H15N5O3S	297.333	Nucleotide And Its Derivates	64150	5650	26680	9202
Com_604_pos	R-Aminobutyrate	C4H9NO2	103.12	Organic Acid And Its Derivatives	2066000	2383000	3007000	2314000
Com_605_pos	Purine	C5H4N4	120.112	Purines and purine derivatives	22500	26950	41220	26590
Com_606_pos	S-Adenosyl-methionine	C22H30N6O8S2	570.639	Nucleotide And Its Derivates	63000	17660	19970	28230
Com_607_pos	Vitamin B2	C17H20N4O6	376.364	Vitamins	220200	173800	258500	552600
Com_608_pos	Pro-Leu	C11H20N2O3	228.288	Amino Acid And Derivatives	32700	35910	33050	59720
Com_609_pos	Nε,Nε,Nε-trimethyllysine	C9H20N2O2	188.267	Amino Acid And Derivatives	2271000	822300	1312000	1480000
Com_610_pos	Schaftoside	C26H28O14	564.492	Flavones and Flavonols	7853000	11600000	18530000	9723000
Com_611_pos	Lithospermic acid	C27H22O12	538.456	Phenolic acids	1338	11150	4406	4002
Com_612_pos	Nodakenin	C20H24O9	408.399	Phenylpropanoids	19420	15980	23467	17804
Com_613_pos	Tulipanin	C27H31O16	611.5	Anthocyanins	11420	9972	10690	9727
Com_614_pos	Cyanidin 3-O-malonylhexoside		535.1	Anthocyanins	12850	28090	52910	38220
Com_615_pos	LysoPC 20:0 (2n isomer)	C28H58NO7P	551.39	Phospholipid	48640	93680	41355	43970
Com_616_pos	Bornyl acetate	C12H20O2	196.29	Phenols And Its Derivatives	41990	31250	41710	38750
Com_617_pos	Leonurine	C14H21N3O5	311.33	Alkaloids and derivatives	1955	4965	4662	6670
Com_618_pos	Isopsoralen	C11H6O3	186.16	Coumarins and derivatives	148900	123500	148000	157400
Com_619_pos	PolygalaxanthoneⅥ	C23H26O12	494.452	Ketones	3899000	4959000	6435000	3832000
Com_620_pos	3-[(Carboxycarbonyl)amino]-L-alanine	C5H8N2O5	176.129	Organic acids and derivatives	9952	15360	7724	8297
Com_621_pos	(-)-chimonanthine	C22H26N4	346.476	Indoles and derivatives	58190	85060	44240	56920
Com_622_pos	Kaempferol-3-gentiobioside	C27H30O16	610.525	Flavonoids	208000	472900	1468000	296700
Com_623_pos	Adenosine 5'-Diphosphate	C10H15N5O10P2	427.201	Nucleotide And Its Derivates	26610	63070	56630	55150
Com_624_pos	Ala-gly	C5H10N2O3	146.144	Amino Acid And Derivatives	6171000	5663000	14730000	7560000
Com_625_pos	Allopurinol	C5H4N4O	136.111	Nucleotide And Its Derivates	255400	47150	19340	23230
Com_626_pos	9-Hydroxy-(10E,12Z,15Z)-Octadecatrienoic Acid	C18H30O3	294.429	Fatty Acyls	140200	181100	54990	115000
Com_627_pos	Gly-Phe	C11H14N2O3	222.24	Amino Acid And Derivatives	251500	169500	285700	135700
Com_628_pos	Gly-Tyr	C11H14N2O4	238.24	Amino Acid And Derivatives	80600	101500	136800	78710
Com_629_pos	Histidine	C6H9N3O2	155.15	Amino Acid And Derivatives	2015000	1502000	1894000	1344000
Com_630_pos	Homocysteic acid	C4H9NO5S	183.18	Amino Acid And Derivatives	38810	52480	47530	36590
Com_631_pos	Inositol	C6H12O6	180.156	Alcohols and polyols	95720	118600	106500	115400
Com_632_pos	Isomaltose	C12H22O11	342.297	Carbohydrates And Its Derivatives	92270	181700	120200	124100
Com_633_pos	Tricin 4'-O-(beta-guaiacylglyceryl) ether O-hexoside derivative			Flavonoids	48740	59960	83290	32600
Com_634_pos	Tricin 5-O-hexoside	C23H24O12	492.43	Flavonoids	45970000	61790000	69950000	45310000
Com_635_pos	Tricin 4'-O-(beta-guaiacylglyceryl) ether	C27H26O11	526.49	Flavonoids	743700	2055000	1058000	942400
Com_636_pos	Tricin 4'-O-(beta-guaiacylglyceryl) ether 5-O-hexoside	C33H36O16	688.63	Flavonoids	5312000	7686000	7240000	4244000
Com_637_pos	Tricin 4'-O-(syringyl alcohol) ether O-hexoside	C32H34O15	658.6	Flavonoids	343600	727500	596100	474900
Com_638_pos	Tricin 4'-O-(syringyl alcohol) ether	C26H24O10	496.46	Flavonoids	77520	102300	89390	126400
Com_639_pos	Citronellyl acetate	C12H22O2	198.3	Fatty Acyls	1721000	1538000	1727000	1330000
Com_640_pos	Benzoyleneurea	C8H6N2O2	162.15	Organoheterocyclic compounds	22810000	21980000	21550000	19000000
Com_641_pos	Geranyl acetate	C12H20O2	196.29	Fatty Acyls	381800	487200	452900	498100
Com_642_pos	Sanguinarine chloride	C20H14ClNO4	367.78	Alkaloids and derivatives	163700	306000	297200	202300
Com_643_pos	6-Paradol	C17H26O3	278.39	Benzene and substituted derivatives	170700	596900	244200	317000
Com_644_pos	N-(9H-Purin-6-ylcarbamoyl)threonine	C10H12N6O4	280.24	Nucleotide And Its Derivates	17670	8908	226100	68340
Com_645_pos	N',N'',N'''-Di-p-coumaroyl, p-hydroxybenxoylagmatine			Amines	6221	4131	42720	10830
Com_646_pos	C-pentosyl-C-hexosyl-apigenin	C26H28O14	564.49	Flavonoids	3374000	4651000	5810000	2407000
Com_648_pos	Cleomiscosin C	C21H20O9	416.378	Lignans	7962	8311	11560	10410
Com_650_pos	C-pentosyl-luteolin O-p-coumaroylhexoside	C35H34O17	726.63	Flavonoids	13140	30700	5652	4165
Com_651_pos	N alpha-Acetyl-L-lysine	C8H16N2O3	188.224	Amino Acid And Derivatives	17400000	24950000	17530000	13580000
Com_652_pos	Nε-(1-Carboxymethyl)-L-lysine	C8H16N2O4	204.224	Amino Acid And Derivatives	100400	122000	191400	155900
Com_653_pos	N-Methyl-a-aminoisobutyric acid	C5H11NO2	117.146	Amino Acid And Derivatives	4490000	6903000	13790000	6569000
Com_654_pos	N-Methyl-L-arginine hydrochloride	C7H17ClN4O2	224.688	Amino Acid And Derivatives	91410	89870	182600	113300
Com_655_pos	Menaquinone	C31H40O2	444.648	Vitamins	202700	387000	311000	356900
Com_656_pos	Verbenalin	C17H24O10	388.366	Terpenoids	3278	50870	11400	25513
Com_657_pos	3,7-Di-O-methylquercetin	C17H14O7	330.074	Flavonoids	3196000	4630000	5362000	3359000
Com_658_pos	1,4-dihydro-1-Methyl-4-oxo-3-pyridinecarboxamide	C7H8N2O2	152.059	Pyridines and derivatives	73510	215900	144300	187100
Com_659_pos	Peonidin O-hexoside		463.123	Anthocyanins	245100	547900	387500	580600
Com_660_pos	D-(+)-Melezitose	C18H32O16	504.44	Carbohydrates And Its Derivatives	25220000	29950000	44530000	39340000
Com_661_pos	Abietic Acid	C20H30O2	302.45	Terpenoids	25330	27090	68520	42890
Com_662_pos	Tryptophol	C10H11NO	161.2	Indoles and derivatives	392400	484400	481700	433600
Com_663_pos	Trans-Zeatin	C10H13N5O	219.24	Phytohormones	33300	21690	56683	43683
Com_665_pos	p-Anisaldehyde	C8H8O2	136.15	Pyridines and derivatives	9540	14640	10010	10220
Com_666_pos	N-acetylglycine	C4H7NO3	117.043	Amino Acid And Derivatives	3930000	2527000	1942000	1603000
Com_667_pos	N-Acetylthreonine	C6H11NO4	161.069	Amino Acid And Derivatives	36220	37490	28300	19570
Com_668_pos	7-methylguanine	C6H7N5O	165.065	Purines and purine derivatives	3066000	3851000	6223000	3317000
Com_669_pos	(+)-Anwulignan	C20H24O4	328.408	Lignans	139100	579000	309200	146700
Com_670_pos	Asp-glu	C9H14N2O7	262.217	Amino Acid And Derivatives	63180	72950	125400	64390
Com_671_pos	L-Hydroxylysine	C6H14N2O3	163.195	Amino Acid And Derivatives	298900	343600	434100	298200
Com_672_pos	Dl-3-Hydroxynorvaline	C5H11NO3	133.146	Amino Acid And Derivatives	6997000	9097000	6235000	5220000
Com_673_pos	D-Homocysteine	C4H9NO2S	135.185	Amino Acid And Derivatives	124100	151200	179900	138700
Com_674_pos	Deoxyadenosine	C10H13N5O3	251.242	Nucleotide And Its Derivates	40790	40280	53730	38380
Com_675_pos	Cytidine-5'-monophosphate	C9H14N3O8P	323.197	Nucleotide And Its Derivates	209100	299700	263700	104100
Com_676_pos	Cycloleucine	C6H11NO2	129.157	Amino Acid And Derivatives	35300000	41580000	83130000	43800000
Com_677_pos	beta-Caryophyllene	C15H24	204.35	Terpenoids	46750000	45510000	57690000	54940000
Com_678_pos	2-Pyrrolidinone	C4H7NO	85.1	Organoheterocyclic compounds	8161	6123	13670	8390
Com_679_pos	Terpinyl Acetate	C12H20O2	196.29	Terpenoids	328000	193400	160000	232600
Com_680_pos	2-Ethylbutyric Acid	C6H12O2	116.16	Fatty Acyls	1762000	1783000	1381000	1659000
Com_681_pos	Zerumbone	C15H22O	218.33	Terpenoids	13320	21010	14090	14650
Com_682_pos	Tryptanthrin	C15H8N2O2	248.24	Indoles and derivatives	26090	20160	33280	16600
Com_683_pos	Lipoamide	C8H15NOS2	205.341	Organoheterocyclic compounds	14250	8043	9914	10670
Com_684_pos	Betaine	C5H11NO2	117.15	Alkaloids and derivatives	5217000	2794000	2792000	1944000
Com_685_pos	5-Methyluridine	C10H14N2O6	258.228	Nucleotide And Its Derivates	13780	44250	74880	55520
Com_686_pos	4aR-(4aalpha,6beta,8aalpha)]-4a,5,6,7,8,8a-Hexahydro-4,8a-dimethyl-6-(1-methylethenyl)-2(1H)-naphthalenone	C15H22O	218.33	Terpene	502700	414600	441000	480600
Com_687_pos	Biotin	C10H16N2O3S	244.311	Vitamins	206900	194600	231300	209200
Com_688_pos	Histamine	C5H9N3	111.145	Amines	901500	616100	788200	424700
Com_689_pos	N-Acetylputrescine	C6H14N2O	130.188	Amino Acid And Derivatives	76730	37700	28700	11110
Com_690_pos	N-Acetyl-L-Tyrosine	C11H13NO4	223.225	Amino Acid And Derivatives	4370	4900	21740	8926
Com_691_pos	N-Acetyl-L-valine	C7H13NO3	159.183	Amino Acid And Derivatives	150000	207800	442100	189400
Com_692_pos	N8-Acetylspermidine	C9H23Cl2N3O	260.204	Organic Acid And Its Derivatives	22670	18060	25360	26100
Com_693_pos	N1-Acetylspermine	C12H28N4O	244.377	Amines	20830	25780	40200	17050
Com_694_pos	Naringenin C-hexoside			Flavanones	55750	48240	97280	20180
Com_695_pos	Tetraethylammonium fluoride dihydrate	C8H20FN	149.25	Pyrimidines and pyrimidine derivatives	518300	558000	542700	311800
Com_696_pos	6-Aminohexanoic acid	C6H13NO2	131.173	Amino Acid And Derivatives	9946	13210	17540	13680
Com_697_pos	6,7-Dimethoxy-4-Methylcoumarin	C12H12O4	220.221	Coumarins and derivatives	298500	251000	291200	293200
Com_698_pos	Camelliaside A	C33H40O20	756.668	Flavones and Flavonols	1018000	2041000	2383000	1375000
Com_699_pos	5'-Deoxy-5'-(Methylthio)Adenosine	C11H15N5O3S	297.333	Nucleotide And Its Derivates	43580	8482	23650	7822
Com_700_pos	Angoroside C	C36H48O19	784.755	Phenylpropanoids	1788	3085	3993	885
Com_701_pos	Narcissoside	C28H32O16	624.544	Flavonoids	41110	21710	27090	72240
Com_702_pos	Ambroxane	C16H28O	236.393	Ethers	12958	6736	19820	29920
Com_703_pos	Adenosine O-ribose			Nucleotide And Its Derivates	11110	2320	10750	3275
Com_704_pos	9,17-Octadecadiene-12,14-diyne-1,11,16-triol	C18H26O3	290.397	Fatty Acyls	5131	3651	9308	5379
Com_705_pos	8-Chlro-1-tetrahydronorharmanone	C11H9ClN2O	220.655	Indoles and derivatives	66880	43790	48550	45060
Com_706_pos	Azelaic acid	C9H16O4	188.22	Organic Acid And Its Derivatives	9013	9333	18400	7298
Com_707_pos	N',N",N"'-p-coumaroyl-cinnamoyl-caffeoyl spermidine		583.2	Phenolamides	1876	707	9557	6357
Com_708_pos	N-p-Coumaroyl putrescine	C13H18N2O2	234.1	Cinnamic acids and derivatives	126900	187900	574200	412700
Com_709_pos	N-hexosyl-p-coumaroyl putrescine		396.1	Cinnamic acids and derivatives	89930	87300	100500	91120
Com_710_pos	Agmatine	C5H14N4	130.1	Amines	63840	47990	80400	38360
Com_711_pos	N'-p-Coumaroyl agmatine		276.2	Cinnamic acids and derivatives	60110	58990	70160	63670
Com_712_pos	N-p-Coumaroyl agmatine	C14H20N4O2	276.1	Cinnamic acids and derivatives	54570	74750	66250	73380
Com_713_pos	N'-p-Coumaroyl putrescine		234.1	Cinnamic acids and derivatives	62880	89570	385200	278800
Com_714_pos	1-O-Feruloyl quinic acid	C17H20O9	368.1	Alcohols and polyols	43850	73350	15940	59650
Com_715_pos	N', N''-di-p-coumaroylspermine		494.297	Cinnamic acids and derivatives	153100	90340	16160	68260
Com_716_pos	Apigenin C-glucoside	C21H20O10	432.113	Flavonoids	1022000	1820000	2089000	768500
Com_717_pos	Cinnamoyl tyramine	C17H17NO2	267	Amino Acid And Derivatives	91300	84290	67890	95290
Com_718_pos	Histidinol	C6H11N3O	141.1	Amines	154700	214900	136600	160700
Com_719_pos	1-Deoxynojirimycin	C6H13NO4	163.173	Organoheterocyclic compounds	3037	8531	3451	8381
Com_720_pos	3'-Methoxy Puerarin	C22H22O10	446.41	Isoflavonoids	24690	16380	17671	15427
Com_721_pos	MAG (18:4)	C21H34O4	350	Glycerolipids	8074	33760	19087	11525
Com_722_pos	delta-Tridecalactone	C13H24O2	212.3	Fatty Acyls	25990	67240	46370	44160
Com_723_pos	Caffeic aldehyde	C9H8O3	164.1	Phenylpropanoids and polyketides	861500	1446000	1679000	1002000
Com_724_pos	MAG (18:2)	C21H38O4	354.1	Glycerolipids	2406	1015	20970	22270
Com_725_pos	LysoPC 16:1	C24H48NO7P	493.3	Phospholipid	2982	11630	58530	22820
Com_726_pos	Dl-Dihydrosphingosine	C18H39NO2	301.508	Amines	1653000	1840000	1954000	1700000
Com_727_pos	Dihydrozeatin	C10H15N5O	221.259	Phytohormones	35670	31010	25570	40290
Com_728_pos	Dl-Indole-3-lactic acid	C11H11NO3	205.21	Indoles and derivatives	4443000	3817000	4257000	3061000
Com_729_pos	Dl-Norleucine	C6H13NO2	131.173	Amino Acid And Derivatives	3511000	2572000	2223000	1309000
Com_730_pos	1,3,5-Trimethoxybenzene	C9H12O3	168.19	Benzene and substituted derivatives	41530	31020	46680	39730
Com_731_pos	Triethyl citrate	C12H20O7	276.28	Organic Acid And Its Derivatives	57070	54550	65490	50730
Com_732_pos	Bis(2-methyl-3-furyl)disulphide	C10H10O2S2	226.32	Organoheterocyclic compounds	14750	7370	20940	6037
Com_733_pos	7,8-Dihydroxyflavone	C15H10O4	254.24	Flavonoids	15880	26340	32380	24830
Com_734_pos	Cyclen	C8H20N4	172.27	Amines	160200	232800	222600	335700
Com_735_pos	Rauwolscine hydrochloride	C21H27ClN2O3	390.9	Alkaloids and derivatives	14810	9078	7170	6695
Com_737_pos	Longifolene	C15H24	204.35	Terpenoids	19890000	15740000	14380000	21570000
Com_738_pos	N', N''-Di-p-hydroxybenxoylputrescine			Amines	24490	25170	28370	27610
Com_739_pos	N', N''-p-Coumaroyl, Feruloylspermidine	C26H33N3O5	467.56	Amines	36210	21130	8667	7785
Com_740_pos	N', N''-DiFeruloylspermidine	C27H35N3O6	497.58	Phenolamides	121100	57060	2017	35580
Com_741_pos	N1,N10-Dicoumaroyl spermidine	C25H31N3O4	437.53	Cinnamic acids and derivatives	15980	8102	11780	13300
Com_742_pos	S-ribosyl-L-homocysteine	C9H17NO6S	267.3	Amino Acid And Derivatives	98120	188900	146900	123100
Com_743_pos	1-Methylhistidine	C7H11N3O2	169.18	Amino Acid And Derivatives	376800	118900	174800	123500
Com_744_pos	gamma-Glutamylglutamic acid	C10H16N2O7	276.243	Amino Acid And Derivatives	768200	1495000	1747000	1046000
Com_745_pos	4-D-Hydroxysphinganine	C18H39NO3	317.507	Amines	17070	18180	10360	23970
Com_746_pos	4-O-p-Coumaroylquinic acid	C16H18O8	338.309	Alcohols and polyols	6329	30760	9756	10840
Com_747_pos	Trimethyllysine	C9H21N2O2	189.275	Amino Acid And Derivatives	1191000	221400	616400	373100
Com_748_pos	L-Tryptophan	C11H12N2O2	204.23	Amino Acid And Derivatives	1481000	1538000	1567000	1600000
Com_749_pos	Pipecolic acid	C6H11NO2	129.16	Amino Acid And Derivatives	55170000	56520000	113900000	67190000
Com_750_pos	L(-)-Pipecolinic acid	C6H11NO2	129.16	Amino Acid And Derivatives	2540000	2527000	5065000	2667000
Com_751_pos	Glutathione	C10H17N3O6S	307.32	Amino Acid And Derivatives	20530	47610	54230	50010
Com_752_pos	7-(2-Hydroxyethyl)theophyline	C9H12N4O3	224.217	Alkaloids and derivatives	3887	3069	3034	4808
Com_753_pos	5-Methyltryptamine	C11H14N2	174.242	Amino Acid And Derivatives	7786	23410	8843	14820
Com_754_pos	5-Sulfanyl-1-pentanesulfonamide	C5H13NO2S2	183.29	Amines	8540	12294	33610	7491
Com_755_pos	4-Pyridoxate	C8H9NO4	183.161	Pyridines and derivatives	139900	86870	151100	100300
Com_756_pos	4-Pyridoxic acid O-hexoside			Vitamins	176800	156900	203400	117600
Com_757_pos	5-Ethyl-2'-deoxyuridine	C11H16N2O5	256.255	Nucleotide And Its Derivates	4319	12580	17080	10470
Com_758_pos	Syringetin 3-O-hexoside		508.1	Flavonoids	80840	101100	178900	144800
Com_759_pos	Luteolin O-sinapoylhexoside		654	Flavonoids	27150	49900	47380	45480
Com_760_pos	Chrysoeriol O-sinapoylhexoside		668	Flavonoids	12550	22310	20180	18650
Com_761_pos	Chrysoeriol O-hexosyl-O-rutinoside		770.1	Flavonoids	6945000	9368000	8900000	4893000
Com_762_pos	Chrysoeriol 6-C-hexoside 8-C-hexoside-O-hexoside		786.1	Flavonoids	8630	8141	14810	12440
Com_763_pos	3-Hydroxykynurenine	C10H12N2O4	224.1	Carbonyl compounds	16320	10740	16260	16070
Com_764_pos	Benzamide	C7H7NO	121	Benzene and substituted derivatives	12380	21650	27670	16410
Com_765_pos	6-Hydroxymethylherniarin	C11H10O4	206.1	Coumarins and derivatives	21400	26170	23470	28380
Com_766_pos	Chrysin C-hexoside		416.2	Flavones and Flavonols	45480	53660	79690	49650
Com_767_pos	O-methylnaringenin C-pentoside	C21H22O9	418.1	Flavonoids	16458	19130	15592	13746
Com_768_pos	4-Hydroxymephenytoin	C12H14N2O3	234.255	Organoheterocyclic compounds	26490	15290	36210	33930
Com_769_pos	3'-Hydroxypuerarin	C21H20O10	432.384	Isoflavonoids	33870	49650	48050	27500
Com_770_pos	Methyl chlorogenate	C17H20O9	368.34	Alcohols and polyols	9393	31760	17334	15460
Com_771_pos	N-Feruloyl spermidine		320.1	Cinnamic acids and derivatives	317200	327500	297800	440100
Com_772_pos	O-Feruloyl 4-hydroxylcoumarin	C19H14O6	338.1	Cinnamic acids and derivatives	732100	697900	831800	799200
Com_773_pos	Aminopurine	C5H5N5	135.1	Purines and purine derivatives	1288000	2689000	3527000	2281000
Com_774_pos	2-Aminoadipic acid	C6H11NO4	161.1	Amino Acid And Derivatives	90220	86820	91140	100300
Com_775_pos	5-Methoxy-N,N-dimethyltryptamine	C13H18N2O	218.1	Indoles and derivatives	29840	37730	59520	29820
Com_776_pos	N-formylmethionine	C6H11NO3S	177	Amino Acid And Derivatives	5341	9760	7430	1073
Com_777_pos	Aspartic acid di-O-glucoside		457.1	Amino Acid And Derivatives	9084	67040	135500	105700
Com_778_pos	Isoalantolactone	C15H20O2	232.32	Terpenoids	13130	19760	6020	10360
Com_779_pos	Trigonelline	C7H7NO2	137.136	Alkaloids and derivatives	13250000	8777000	3485000	6552000
Com_780_pos	6-Hydroxyflavone	C15H10O3	238.24	Flavonoids	1719	5908	2764	6029
Com_781_pos	N alpha-Acetyl-L-Arginine	C8H16N4O3	216.238	Amino Acid And Derivatives	894800	1288000	1382000	1462000
Com_782_pos	N-p-Cinnamoylputrescine	C13H18N2O	218.29	Cinnamic acids and derivatives	8763	14290	6202	17510
Com_783_pos	N-p-Cinnamoylagmatine			Cinnamic acids and derivatives	9144	14560	6247	18490
Com_784_pos	N-p-Coumaroylspermidine	C16H25O2N3	291.39	Cinnamic acids and derivatives	7302	12260	22950	6922
Com_785_pos	5-Methylcytosine	C5H7N3O	125.13	Nucleotide And Its Derivates	74010	64920	48840	30080
Com_786_pos	Glycyl-L-leucine	C8H16N2O3	188.22	Amino Acid And Derivatives	187300	171900	296400	149500
Com_787_pos	L-Alanine	C3H7NO2	89.09	Amino Acid And Derivatives	1994000	1998000	6149000	2791000
Com_788_pos	L-aspartic Acid	C4H7NO4	133.1	Amino Acid And Derivatives	15420000	14620000	10880000	10430000
Com_789_pos	beta-Nicotinamide Mononucleotide	C11H15N2O8P	334.219	Nucleotide And Its Derivates	3365000	2755000	3953000	1236000
Com_790_pos	L-Hydroxyproline	C5H9NO3	131.13	Amino Acid And Derivatives	497500	241300	507800	322200
Com_791_pos	D-Proline	C5H9NO2	115.13	Amino Acid And Derivatives	7393000	9591000	15470000	6815000
Com_792_pos	L-arginine	C6H14N4O2	174.2	Amino Acid And Derivatives	14970000	6684000	19060000	13710000
Com_793_pos	L-cysteine	C3H7NO2S	121.16	Amino Acid And Derivatives	28700	13180	36800	19190
Com_794_pos	10-Formyl-THF	C20H23N7O7	473.439	Organoheterocyclic compounds	341100	466200	601100	344000
Com_795_pos	Cinnamic Acid	C9H8O2	148.16	Cinnamic acids and derivatives	1205000	2475000	2589000	2032000
Com_796_pos	14,15-Dehydrocrepenynic acid	C18H28O2	276.414	Fatty Acyls	1799000	5653000	1172000	2520000
Com_797_pos	Diethanolamine	C4H11NO2	105.136	Amines	312800	258800	433400	421100
Com_798_pos	16-Hydroxy-hexadecanoic acid	C32H62O5	526.832	Fatty Acyls	37960	40480	25030	23700
Com_799_pos	Diosgenin	C27H42O3	414.621	Terpene	5784000	4280000	11320000	6765000
Com_800_pos	DIMBOA glucoside	C15H19NO10	374.108	Carbohydrates And Its Derivatives	59750	22840	40790	21780
Com_801_pos	3',4',5'-Tricetin O-rutinoside			Flavones and Flavonols	13610	14710	23640	13150
Com_802_pos	O-Feruloyl coumarin			Cinnamic acids and derivatives	42310	127000	34960	262300
Com_803_pos	Tricin 4'-O-(beta-guaiacylglyceryl) ether-O-rutinoside			Flavonoids	45740	69690	55780	67700
Com_804_pos	N-Caffeoyl agmatine			Cinnamic acids and derivatives	71690	55610	51160	58970
Com_805_pos	Apigenin-6,8-di-C-glycoside	C27H30O15	594.518	Flavonoids	26180	25690	54170	40640
Com_806_pos	Myricetin 3-O-galactoside	C21H20O13	480.376	Flavones and Flavonols	3718	20450	17960	13320
Com_807_pos	3-Carbamyl-1-Methylpyridinium Chloride	C7H9ClN2O	172.612	Pyridines and derivatives	19320	7271	17137	16120
Com_808_pos	3-Methylcrotonylglycine	C7H11NO3	157.167	Organic Acid And Its Derivatives	37570	59770	63740	54560
Com_809_pos	4,6-Dihydroxyquinoline O-hexoside			Quinolines and derivatives	29090	25780	38210	36380
Com_810_pos	Butylphthalide	C12H14O2	190.238	Organoheterocyclic compounds	22600	23710	23500	28920
Com_811_pos	4-Hydroxy-6-methylquinoline-3-carboxylic acid	C11H9NO3	203.194	Quinolines and derivatives	321600	321300	320200	351900
Com_812_pos	Picramnioside F	C33H34O15	670.614	Glycosides	3350	9647	11840	9984
Com_813_pos	Phytocassane E	C20H28O3	316.435	Terpene	45590	56370	96170	87420
Com_814_pos	Phosphocreatine	C4H10N3O5P	211.113	Amino Acid And Derivatives	31660	55850	80520	68000
Com_815_pos	Pyridoxine	C8H11NO3	169.178	Vitamins	67950	87850	89410	89250
Com_816_pos	Quercetin 5-O-hexoside			Flavones and Flavonols	90550	48040	91920	50490
Com_817_pos	Gallocatechin-gallocatechin		610.2	Flavonoids	246100	609800	1634000	425600
Com_818_pos	N-Feruloyl tyramine	C18H19NO4	313	Cinnamic acids and derivatives	18102	2489	20372	86530
Com_819_pos	C-hexosyl-apigenin C-pentoside		564.1	Flavonoids	2916000	3362000	4248000	2153000
Com_821_pos	Quercetin 7-O-rutinoside		610.2	Flavones and Flavonols	2617	10700	13938	5703
Com_822_pos	LysoPC 18:3	C26H48NO7P	517.3	Phospholipid	533300	732600	4601000	3123000
Com_823_pos	LysoPC 18:2	C26H50NO7P	519.3	Phospholipid	317100	653100	4036000	2463000
Com_824_pos	beta-Alanine methyl ester hydrochloride	C4H10ClNO2	139.58	Amino Acid And Derivatives	4860000	4537000	6528000	5361000
Com_825_pos	Sodium Houttuyfonate	C14H27NaO5S	330.42	Organic Acid And Its Derivatives	3812000	4452000	4397000	4191000
Com_826_pos	Adenine	C5H5N5	135.127	Purines and purine derivatives	763000	1652000	2120000	1309000
Com_827_pos	Xanthopterin Hydrate	C6H7N5O3	197.15	Organoheterocyclic compounds	58630	99610	105800	102500
Com_828_pos	Tanshinone II B	C19H18O4	310.347	Quinones	343800	333000	395600	332000
Com_829_pos	1,2-dihydrotanshinquinone	C18H14O3	278.302	Quinones	543100	440900	471700	608200
Com_830_pos	Curcumenol	C15H22O2	234.33	Terpenoids	72560	73550	88770	83540
Com_831_pos	Allicin	C6H10OS2	162.27	Organic Acid And Its Derivatives	236500	346500	348800	404600
Com_832_pos	Nicotinic acid-hexoside			Carbohydrates And Its Derivatives	25400	31690	23480	18640
Com_833_pos	N-Hydroxy-L-tryptophan	C11H12N2O3	220.225	Amino Acid And Derivatives	44050	25650	35820	30180
Com_834_pos	N-Feruloylcadaverine			Phenolamides	45900	172900	84980	87900
Com_835_pos	N-Feruloylspermidine	C17H27N3O3	321.41	Phenolamides	246100	461400	295500	159200
Com_836_pos	N-Caffeoylagmatine	C14H20N4O3	292.33	Phenolamides	39790	46730	47480	41230
Com_838_pos	Naringerin	C15H12O5	272.253	Flavanones	7914	27760	17580	20220
Com_839_pos	Glycine	C2H5NO2	75.07	Amino Acid And Derivatives	124100	166200	382900	229900
Com_840_pos	4-Aminobutyric acid	C4H9NO2	103.12	Amino Acid And Derivatives	9938000	8137000	10100000	9516000
Com_841_pos	N-Acetylneuraminic acid	C11H19NO9	309.273	Sugar Acids And Its Derivatives	6224	7140	4740	4260
Com_842_pos	Uracil	C4H4N2O2	112.09	Nucleotide And Its Derivates	84320	117400	294600	149400
Com_843_pos	isoleucine	C6H13NO2	131.17	Amino Acid And Derivatives	4734000	6812000	10650000	7268000
Com_844_pos	D-glutamine	C5H10N2O3	146.14	Amino Acid And Derivatives	35680000	24080000	83290000	35010000
Com_845_pos	L-Citrulline	C6H13N3O3	175.19	Amino Acid And Derivatives	393900	198700	1181000	291000
Com_846_pos	L-Leucine	C6H13NO2	131.17	Amino Acid And Derivatives	7973000	8280000	14650000	7787000
Com_847_pos	L-Ornithine	C5H12N2O2	132.16	Amino Acid And Derivatives	978100	623100	2003000	868900
Com_848_pos	Acetaminophen	C8H9NO2	151.163	Phenols And Its Derivatives	1304000	1570000	2234000	1762000
Com_849_pos	Benzamidine	C7H8N2	120.152	Benzene and substituted derivatives	215700	294300	407100	262600
Com_850_pos	Biliverdin	C33H34N4O6	582.646	Organoheterocyclic compounds	873600	16820	25000	19500
Com_851_pos	(S)-(+)-2-(anilinomethyl) pyrrolidine	C11H16N2	176.258	Amines	9877	19220	26630	13270
Com_852_pos	Chalcone	C15H12O	208.255	Flavonoids	35660	28560	35220	23010
Com_853_pos	Chrysoeriol O-hexosyl-O-pentoside			Flavonoids	97870	185200	254100	176500
Com_854_pos	Syringetin 7-O-hexoside			Flavones and Flavonols	129200	168200	320000	197900
Com_855_pos	Malvidin O-hexoside			Anthocyanins	4953000	5779000	6208000	4791000
Com_856_pos	Syringetin 5-O-hexoside			Flavones and Flavonols	152300	193400	359300	245900
Com_857_pos	Selgin O-hexosyl-O-hexoside			Flavonoids	1915000	2914000	3607000	1875000
Com_858_pos	2-Methyladenosine	C11H15N5O4	281.268	Nucleotide And Its Derivates	270000	52230	45600	87720
Com_859_pos	3,7-Dimethoxykaempferol-C-glucoside			Flavonoids	3593	6238	11520	3688
Com_860_pos	2-Hydroxycinnamate	C9H8O3	164.158	Cinnamic acids and derivatives	57420	42550	27240	34380
Com_861_pos	2-Aminoethylphosphonate	C2H8NO3P	125.064	Organic Acid And Its Derivatives	3684	7885	6572	5720
Com_862_pos	2-Amino-1,3,4-tetradecanetriol	C14H31NO3	261.4	Fatty Acyls	13690	31860	34710	23330
Com_863_pos	Ononin	C22H22O9	430.405	Isoflavonoids	3653	4181	9127	4602
Com_864_pos	Palmitoleic Acid	C16H30O2	254.408	Fatty Acyls	115800	108400	114700	100600
Com_865_pos	Petunidin 3-O-rutinoside	C28H33O16	625.56	Anthocyanins	3647	12820	23180	5524
Com_866_pos	Phellodenol H	C17H20O9	368.335	Coumarins and derivatives	43510	31250	43000	44880
Com_867_pos	Phellodenol H O-hexoside			Coumarins and derivatives	71380	67500	92580	44570
Com_868_pos	Punicic acid	C18H30O2	278.3	Fatty Acyls	329400	1419000	556000	715000
Com_869_pos	trans-zeatin N-glucoside	C16H23N5O6	381.2	Phytohormones	15050	14120	15890	10470
Com_870_pos	LysoPC 16:2 (2n isomer)	C24H46NO7P	491.3	Phospholipid	996	2646	18180	6032
Com_871_pos	LysoPC 18:3 (2n isomer)	C26H48NO7P	517.2	Phospholipid	2116000	6211000	35840000	9288000
Com_872_pos	LysoPC 18:1 (2n isomer)	C26H52NO7P	521.4	Phospholipid	655000	1363000	7319000	2590000
Com_873_pos	LysoPC 18:1	C26H52NO7P	521.1	Phospholipid	25970	50640	242900	88410
Com_874_pos	LysoPC 18:2 (2n isomer)	C26H50NO7P	519	Phospholipid	820800	1577000	13700000	3682000
Com_875_pos	LysoPE 18:2 (2n isomer)	C23H44NO7P	477.6	Phospholipid	92620	121700	760500	530000
Com_876_pos	L-Leucyl-L-alanine Hydrate	C9H18N2O3	202.25	Amino Acid And Derivatives	58550	56290	81510	45220
Com_877_pos	(+)-Camphor	C10H16O	152.23	Terpenoids	47550	42020	38290	32240
Com_878_pos	Xylitol	C5H12O5	152.15	Carbohydrates And Its Derivatives	404500	349600	373300	202900
Com_879_pos	Deoxyarbutin	C11H14O3	194.23	Phenols And Its Derivatives	37400	21090	46120	20040
Com_880_pos	Dicoumarol	C19H12O6	336.29	Coumarins and derivatives	17760	18370	36020	12110
Com_881_pos	Gossypol	C30H30O8	518.554	Phenols And Its Derivatives	37260	13470	63080	49650
Com_882_pos	L-Dihydroorotic acid	C5H6N2O4	158.112	Amino Acid And Derivatives	8358000	8540000	8604000	9694000
Com_883_pos	beta-Alanine	C3H7NO2	89.093	Amino Acid And Derivatives	342100	357200	373600	221700
Com_884_pos	Vitamin B3	C6H6N2O	122.12	Vitamins	467000	698000	1318000	559200
Com_885_pos	Vitamin B12	C63H88CoN14O14P	1355.37	Vitamins	3307	5291	1517	3869
Com_886_pos	Hypoxanthine	C5H4N4O	136.11	Purines and purine derivatives	26270	70500	31540	55070
Com_887_pos	D-Phenylalanine	C9H11NO2	165.19	Amino Acid And Derivatives	15790000	19210000	26440000	15460000
Com_888_pos	Nicotinic Acid	C6H5NO2	123.11	Vitamins	811500	1022000	1509000	955500
Com_889_pos	D(-)-2-Aminobutyric acid	C4H9NO2	103.12	Organic Acid And Its Derivatives	619600	622400	851600	467600
Com_890_pos	DL-Norvaline	C5H11NO2	117.15	Amino Acid And Derivatives	7236000	10030000	17300000	9230000
Com_891_pos	DL-Methionine	C5H11NO2S	149.211	Amino Acid And Derivatives	1634000	1251000	2946000	1299000
Com_892_pos	L-serine	C3H7NO3	105.093	Amino Acid And Derivatives	1758000	1263000	2381000	2094000
Com_893_pos	N-(2-Hydroxyethyl)iminodiacetic acid	C6H11NO5	177.155	Organic Acid And Its Derivatives	238200	288400	613500	377400
Com_894_pos	Methional	C4H8OS	104.171	Carbonyl compounds	411700	578300	612200	485200
Com_895_pos	Maltotriitol	C18H34O16	506.453	Sugar Alcohols	577800	823000	1338000	826300
Com_897_pos	L-Valine	C5H11NO2	117.146	Amino Acid And Derivatives	120300	163600	362300	142000
Com_898_pos	L-Homocarnosine	C10H16N4O3	240.259	Organic Acid And Its Derivatives	41990	41980	78760	42520
Com_899_pos	2,6-Diaminooimelic Acid	C7H14N2O4	190.197	Organic Acid And Its Derivatives	189500	62980	126400	123600
Com_900_pos	iP9G	C16H23N5O5	365.384	Phytohormones	1114000	3961000	4558000	3905000
Com_901_pos	Auramine O	C17H21N3	267.374	Amines	12430	16970	19990	11900
Com_902_pos	Spermine	C10H26N4	202.34	Polyamine	56110	49270	84550	174800
Com_903_pos	p-Aminobenzoate	C7H7NO2	137.136	Benzoic acids and derivatives	3506	5442	19660	12930
Com_904_pos	Octadecadien-6-ynoic acid	C18H28O2	276.2	Fatty Acyls	4599000	8593000	10860000	8242000
Com_905_pos	Phellodensin F	C26H30O10	502.2	Flavanones	29160	43280	38270	41080
Com_906_pos	iP7G		365.2	Phytohormones	5937000	16470000	15230000	18480000
Com_907_pos	N-Feruloyl putrescine	C14H20N2O3	264.1	Cinnamic acids and derivatives	386600	323600	341200	522400
Com_908_pos	N'-Feruloyl putrescine	C14H20N2O3	264.1	Phenolamides	96960	90590	94610	139000
Com_909_pos	trans-zeatin 9-O-glucoside	C16H23N5O6	381.1	Phytohormones	27110	23470	34780	27300
Com_910_pos	Artemisinin	C15H22O5	282.33	Terpenoids	13530	15980	13420	9794
Com_911_pos	Uridine	C9H12N2O6	244.2	Nucleotide And Its Derivates	261800	312400	252200	166400
Com_912_pos	4-Demethylepipodophyllotoxin	C21H20O8	400.38	Lignans	9093	7184	13050	16100
Com_913_pos	Cytidine	C9H13N3O5	243.22	Nucleotide And Its Derivates	192400	216500	271200	176900
Com_914_pos	Tropine	C8H15NO	141.21	Alkaloids and derivatives	198600	225000	213500	260300
Com_915_pos	L-5-Hydroxytryptophan	C11H12N2O3	220.22	Indoles and derivatives	4906	5968	9122	8584
Com_916_pos	Glycyl-L-valine	C7H14N2O3	174.2	Amino Acid And Derivatives	45620	43590	39220	35970
Com_917_pos	N-Methylsarcosine	C4H9NO2	103.12	Amino Acid And Derivatives	4863000	6511000	5800000	4186000
Com_918_pos	3-Amino-2-methylpropanoic acid	C4H9NO2	103.12	Amino Acid And Derivatives	1302000	1204000	1586000	1045000
Com_919_pos	H-Gly-Pro-OH	C7H12N2O3	172.18	Amino Acid And Derivatives	162100	101100	216300	114600
Com_920_pos	L-Homocitrulline	C7H15N3O3	189.21	Amino Acid And Derivatives	40760	26290	65670	48950
Com_921_pos	(S)-Glutamic acid	C5H9NO4	147.13	Amino Acid And Derivatives	57110000	75160000	87480000	81150000
Com_922_pos	N6,N6-dimethyladenine	C7H9N5	163.18	Purines and purine derivatives	1115000	920000	1065000	969600
Com_923_pos	7-O-Ethylmorroniside	C19H30O11	434.435	Iridoid derivatives	16160	33710	41650	19250
Com_924_pos	Anise oil	C14H18O3	234.291	Benzene and substituted derivatives	10371	5991	43000	14540
Com_925_pos	Nortanshinone	C17H12O4	280.274	Quinones	23980	14310	18910	22940
Com_926_pos	Erucamide	C22H43NO	337.583	Fatty Acyls	984400	600200	1066000	1040000
Com_927_pos	Hesperetin 5-O-glucoside	C22H24O11	464.419	Flavanones	232000	299300	364300	388800
Com_928_pos	1-Monopalmitin	C19H38O4	330.503	Fatty Acyls	139000	130200	137300	129100
Com_929_pos	Hypoxanthine-9-beta-D-Arabinofuranoside	C10H12N4O5	268.226	Nucleotide And Its Derivates	4920000	5592000	7229000	5601000
Com_930_pos	Indole-3-acetamide	C10H10N2O	174.199	Indoles and derivatives	374600	153200	446200	312600
Com_931_pos	Indole-3-Carboxaldehyde	C9H7NO	145.158	Indoles and derivatives	116000	83550	96610	62940
Com_932_pos	dUDP	C9H14N2O11P2	388.162	Nucleotide And Its Derivates	3068	6177	2648	4803
Com_933_pos	MAG (18:3)	C21H36O4	352.2	Glycerolipids	139000	379200	1023000	624200
Com_934_pos	LysoPC 20:4	C28H50NO7P	543.4	Phospholipid	152900	295300	2022000	954700
Com_935_pos	LysoPC 15:1	C23H46NO7P	479.1	Phospholipid	2764	4422	7821	2951
Com_936_pos	LysoPC 15:0	C23H48NO7P	481.3	Phospholipid	39150	65090	248200	191800
Com_937_pos	MAG (18:1)	C21H40O4	356.2	Glycerolipids	2202	6615	14890	27800
Com_938_pos	Octadeca-11E,13E,15Z-trienoic acid	C18H30O2	278.2	Fatty Acyls	17590000	18950000	15980000	20400000
Com_939_pos	LysoPC 10:0	C18H38NO7P	411.3	Phospholipid	9965	8800	9002	15360
Com_940_pos	Cocamidopropyl betaine	C19H38N2O3	342.1	Alkaloids and derivatives	338500	338500	364300	391600
Com_941_pos	Gramine	C11H14N2	174.24	Alkaloids and derivatives	304300	281600	275000	317600
Com_942_pos	Phloretin	C15H14O5	274.27	Chalcones and dihydrochalcones	478400	1006000	841500	687900
Com_943_pos	Glabrene	C20H18O4	322.361	Isoflavonoids	13520	17800	20050	15780
Com_944_pos	Hecogenin	C27H42O4	430.628	Flavonoids	1684000	2967000	4310000	2064000
Com_945_pos	Pratensein-7-O-glucoside	C22H22O11	462.41	Isoflavonoids	218100	477800	892600	409100
Com_946_pos	Angelol K	C20H24O7	376.406	Coumarins and derivatives	730900	846300	389400	504000
Com_947_pos	Angelol A	C20H24O7	376.406	Coumarins and derivatives	198600	233700	84570	136900
Com_948_pos	Paeonol	C9H10O3	166.177	Ketones	67150	86330	126100	83800
Com_949_pos	Polyphyllin VI	C39H62O13	738.902	Saponin	6986	3527	9496	7969
Com_950_pos	Micheliolide	C15H20O3	248.318	Organoheterocyclic compounds	33190	34970	65150	42190
Com_951_pos	Sequoyitol	C7H14O6	194.182	Alcohols and polyols	91530	77830	120800	79560
Com_952_pos	Neodiosmin	C28H32O15	608.545	Flavones and Flavonols	502800	571700	575500	668900
Com_953_pos	Tricin	C17H14O7	330.289	Flavones and Flavonols	25350000	25580000	28090000	16330000
Com_954_pos	trans-3-Hydroxy-L-proline	C5H9NO3	131.13	Amino Acid And Derivatives	374600	474300	704700	499800
Com_955_pos	Val-Ser	C8H16N2O4	204.224	Amino Acid And Derivatives	87350	77410	78650	62750
Com_956_pos	alpha-Keto-gamma-(methylthio)butyric acid	C5H8O3S	148.18	Organic Acid And Its Derivatives	26700000	30980000	21140000	19660000
Com_957_pos	4-Acetamidobutyric Acid	C6H11NO3	145.156	Amino Acid And Derivatives	64470	57300	116100	78110
Com_958_pos	Gentiobiose	C12H22O11	342.297	Carbohydrates And Its Derivatives	74600	67640	111800	77080
Com_959_pos	trans-3,5-Dimethoxy-4-hydroxycinnamaldehyde	C11H12O4	208.211	Phenols And Its Derivatives	46070	66390	62630	32960
Com_960_pos	Toringin	C21H20O9	416.378	Flavones and Flavonols	14483	26890	12336	1580
Com_961_pos	N-Methylnicotinamide	C7H8N2O	136.151	Pyridines and derivatives	4329	6685	3983	5687
Com_962_pos	(-)-3-(3,4-Dihydroxyphenyl)-2-methylalanine	C10H13NO4	211.214	Amino Acid And Derivatives	5028	52820	183400	54020
Com_963_pos	Orotic acid	C5H4N2O4	156.096	Vitamins	168400	133600	197000	138800
Com_964_pos	Arecoline	C8H13NO2	155.197	Alkaloids and derivatives	24480	12550	17560	13600
Com_965_pos	Fangchinoline	C37H40N2O6	608.72	Lignans	18130	23320	9830	5450
Com_966_pos	Cordycepin	C10H13N5O3	251.24	Alkaloids and derivatives	20450	24700	20880	17830
Com_968_pos	Glucosamine	C6H13NO5	179.173	Carbohydrates And Its Derivatives	73380	53790	62070	52960
Com_969_pos	Quinidine	C20H24N2O2	324.411	Alkaloids and derivatives	16656	17914	7412	11258
Com_970_pos	Stachydrine	C7H13NO2	143.18	Amino Acid And Derivatives	60470	9248	35040	27850
Com_971_pos	Vanillactic acid	C10H12O5	212.199	Phenylpropanoids and polyketides	13840	21250	29800	23130
Com_972_pos	Tricin 5-O-hexosyl-O-hexoside	C29H34O17	654.57	Flavonoids	25890	178000	162800	87150
Com_973_pos	Tricin 5-O-hexoside derivative	C24H22O14	534.42	Flavonoids	13528	15332	19770	9333
Com_974_pos	Tyramine	C8H11NO	137.179	Benzene and substituted derivatives	120400	92450	178900	123100
Com_975_pos	Tricin O-sinapoylpentoside	C33H32O15	668.6	Flavonoids	288200	379200	733700	623300
Com_976_pos	Tricin O-malonylhexoside	C26H26O15	578.47	Flavonoids	853000	1459000	2208000	1275000
Com_977_pos	Kaempferol 3-O-glucoside-2‘-O-rhamnoside			Flavones and Flavonols	157200	295700	468000	139500
Com_978_pos	Kaempferol-dihexoside-rhamnoside			Flavones and Flavonols	1042000	1919000	1346000	1248000
Com_979_pos	C-hexosyl-luteolin O-hexoside	C27H30O16	610.518	Flavonoids	5618000	16150000	34820000	10510000
Com_980_pos	C-hexosyl-luteolin O-feruloylhexoside	C37H38O19	786.68	Flavonoids	9182000	14910000	19580000	14010000
Com_981_pos	C-hexosyl-apigenin O-p-coumaroylhexoside	C36H36O17	740.66	Flavonoids	7617000	7378000	12080000	6581000
Com_982_pos	C-hexosyl-chrysoeriol O-feruloylhexoside	C38H40O19	800.71	Flavonoids	4516000	5364000	5301000	4539000
Com_983_pos	C-hexosyl-chrysoeriol O-caffeoylhexoside	C37H38O19	786.68	Flavonoids	47650	36150	81930	33600
Com_984_pos	Canthaxanthin	C40H52O2	564.84	Terpenoids	3375	7418	6526	7739
Com_985_pos	5-O-Caffeoylshikimic acid	C16H16O8	336.293	Cinnamic acids and derivatives	162400	179500	222900	242500
Com_986_pos	C-hexosyl-apigenin O-feruloylhexoside	C37H38O18	770.69	Flavonoids	205900	154900	229900	184900
Com_987_pos	C-hexosyl-apigenin O-caffeoylhexoside	C36H36O18	756.66	Flavonoids	76010	58430	50510	95700
Com_988_pos	LysoPC 16:0 (2n isomer)	C24H50NO7P	495.33	Phospholipid	1368000	1869000	10380000	6353000
Com_989_pos	LysoPC 14:0 (2n isomer)	C22H46NO7P	467.3	Phospholipid	14250	30910	71060	47170
Com_990_pos	LysoPC 18:0	C26H54NO7P	523.36	Phospholipid	237600	276600	1125000	763500
Com_991_pos	5-Aminovaleric acid	C5H11NO2	117.079	Amino Acid And Derivatives	55800	47510	50270	46770
Com_992_pos	Ethyl protocatechuate	C9H10O4	182.058	Organic Acid And Its Derivatives	458700	676900	839900	542900
Com_993_pos	Asp-phe	C13H16N2O5	280.106	Amino Acid And Derivatives	27800	4548	29670	4196
Com_994_pos	6-Aminocaproic acid	C6H13NO2	131.095	Fatty Acyls	732700	897700	1445000	773000
Com_995_pos	Dihydrojasmone	C11H18O	166.26	Carbonyl compounds	2529000	2494000	2460000	2417000
Com_996_pos	Thymol	C10H14O	150.22	Terpenoids	6093	13520	7491	15640
Com_997_pos	7-Methoxycoumarin	C10H8O3	176.17	Coumarins and derivatives	7343	17210	20570	16120
Com_998_pos	Aucubin	C15H22O9	346.33	Terpenoids	1789	2358	4028	3264
Com_999_pos	2-Phenylethylamine	C8H11N	121.18	Amines	8153	5914	9392	4252
Com_1000_pos	Glu-Glu	C10H14N2O7	276.243	Amino Acid And Derivatives	32990	24540	55490	26900
Com_1001_pos	GDP-L-fucose	C16H25N5O15P2	589.342	Nucleotide And Its Derivates	3534	3188	4371	9349
Com_1002_pos	Neoprzewaquinone A	C36H28O6	556.615	Organoheterocyclic compounds	7774	18730	29230	14360
Com_1003_pos	VitaMin U	C6H14ClNO2S	199.7	Vitamins	1454000	999000	2559000	1569000
Com_1004_pos	L-lysine	C6H14N2O2	146.19	Amino Acid And Derivatives	71110000	62990000	149400000	86840000
Com_1005_pos	Aloperine	C15H24N2	232.36	Alkaloids and derivatives	12090	10340	27490	10450
Com_1006_pos	Thiamine	C12H17N4OS+	265.354	Vitamins	89590	108300	84720	86690
Com_1007_pos	DL-m-Tyrosine	C9H11NO3	181.19	Amino Acid And Derivatives	359100	471700	586000	421200
Com_1008_pos	Sedoheptulose Anhydride	C7H12O6	192.167	Carbohydrates And Its Derivatives	3793000	3930000	3899000	3914000
Com_1009_pos	L-Kynurenine	C10H12N2O3	208.21	Carbonyl compounds	1901000	32020	6744	72086
Com_1010_pos	Kynurenic acid	C10H7NO3	189.17	Quinolines and derivatives	188600	299100	580200	235200
Com_1012_pos	beta-Nicotyrine	C10H10N2	158.2	Alkaloids and derivatives	56210	51320	42480	35660
Com_1013_pos	delta-Hexanolactone	C6H10O2	114.142	Lactones	87810	98630	111600	83350
Com_1014_pos	Tricin 4'-O-(beta-guaiacylglyceryl) ether 5-O-hexosyl-O-hexoside			Flavonoids	33560	52960	37080	52790
Com_1015_pos	(S)-10-Hydroxycamptothecin	C20H16N2O5	364.35	Alkaloids and derivatives	10190	17162	28280	11320
Com_1016_pos	Yohimbine	C21H26N2O3	354.443	Alkaloids and derivatives	9571	10990	4783	6212
Com_1017_pos	Scopine	C8H13NO2	155.19	Organoheterocyclic compounds	19830	19320	36460	20750
Com_1018_pos	Viscumamide	C30H55N5O5	565.79	Amino Acid And Derivatives	9813	350700	8854	1405
Com_1019_pos	Vitamin D2	C28H44O	396.648	Vitamins	7585	6713	12250	16440
Com_1020_pos	Xanthurenic acid	C10H7NO4	205.167	Quinolines and derivatives	66080	53060	84460	37570
Com_1021_pos	Xanthurenic acid O-hexoside	C16H17NO9	367.31	Nucleotide And Its Derivates	766300	1133000	1043000	571100
Com_1022_pos	Yamogenin	C27H42O3	414.621	Steroids and steroid derivatives	9176	7409	12073	11440
Com_1023_pos	LPC(1-acyl 18:1)	C26H52NO7P	521.67	Phospholipid	457400	1012000	6400000	2239000
Com_1024_pos	LPC(1-acyl 18:2)	C26H50NO7P	519.65	Phospholipid	1368000	2503000	17200000	9262000
Com_1025_pos	LPC(1-acyl 16:1)	C24H48NO7P	493.61	Phospholipid	6957	22080	34430	27370
Com_1026_pos	LPC(1-acyl 16:0)	C24H50NO7P	495.63	Phospholipid	789800	1175000	6221000	4380000
Com_1027_pos	Limocitrin O-hexoside	C23H24O13	508.43	Flavonoids	109500	156900	201100	197700
Com_1028_pos	L-Homocystine	C8H16N2O4S2	268.354	Amino Acid And Derivatives	3822000	5008000	5847000	4281000
Com_1029_pos	Apo-13-zeaxanthinone	C18H26O2	274.4	Ketones	522300	862800	764500	629900
Com_1030_pos	Arabidopyl ketoadipic acid	C15H14O9	338.27	Organic Acid And Its Derivatives	4503	3576	11270	9724
Com_1031_pos	Apigenin O-malonylhexoside			Flavonoids	35850	18180	15630	15620
Com_1032_pos	B Eupalinolide	C24H30O9	462.49	Terpenoids	143600	117900	103100	144700
Com_1033_pos	Arabidopyl shikimic acid	C16H16O9	352.29	Alcohols and polyols	2421	3344	23330	17360
Com_1034_pos	Isorhamnetin 3-O-neohesperidoside	C28H32O16	624.169	Flavonoids	4186	9444	12110	16890
Com_1035_pos	N'-Formylkynurenine	C11H12N2O4	236.08	Carbonyl compounds	20540	11770	17460	11510
Com_1037_pos	Diethyl glutarate	C9H16O4	188.105	Fatty Acyls	9540000	8348000	4815000	5810000
Com_1038_pos	Methyl Eugenol	C11H14O2	178.23	Phenylpropanoids	11170	33630	25810	24240
Com_1039_pos	Methyl linolenate	C19H32O2	292.46	Fatty Acyls	41190	34300	143700	86190
Com_1040_pos	Methyl linoleate	C19H34O2	294.47	Fatty Acyls	14650	27420	37410	25480
Com_1041_pos	SDMA	C8H18N4O2	202.25	Amino Acid And Derivatives	442700	291300	595400	387200
Com_1042_pos	IAA-Glu	C15H16N2O5	304.298	Phytohormones	10120	27810	22410	19300
Com_1043_pos	Inosine-5'-monophosphate	C10H13N4O8P	348.206	Nucleotide And Its Derivates	17650	38140	30510	31300
Com_1044_pos	Integrifoside A	C21H36O8	416.5	Terpene	27700	49890	39860	21550
Com_1045_pos	Isorhamnetin rutinose or hexose-deoxyhexose			Flavonoids	5650	17620	15590	14100
Com_1046_pos	Cinnamaldehyde	C9H8O	132.16	Phenylpropanoids and polyketides	35260	46090	40800	28530
Com_1047_pos	Dihydrothymine	C5H8N2O2	128.13	Nucleotide And Its Derivates	16180	18030	17920	10870
Com_1048_pos	Tryptamine	C10H12N2	160.22	Indoles and derivatives	6886	56210	25332	36300
Com_1049_pos	Scoparone	C11H10O4	206.19	Coumarins and derivatives	47470	15510	40640	21820
Com_1050_pos	5-Aminolevulinic acid	C5H9NO3	131.13	Carbohydrates And Its Derivatives	21600	7384	44360	5126
Com_1051_pos	Palmatine	C21H22NO4+	352.4	Alkaloids and derivatives	2379	6544	7343	9860
Com_1052_pos	Isoferulic Acid	C10H10O4	194.18	Cinnamic acids and derivatives	31640	56270	42890	51870
Com_1053_pos	3alpha-Dihydrocadambine	C27H34N2O10	546.574	Indoles and derivatives	65360	110700	84480	56780
Com_1054_pos	(+)-Tetrandrine	C38H42N2O6	622.762	Alkaloids and derivatives	29560	35460	169800	50840
Com_1055_pos	Poricoic acid A	C31H46O5	498.703	Terpenoids	124500	173500	225900	119600
Com_1056_pos	Dihydrokavain	C14H16O3	232.275	Phenylpropanoids and polyketides	35360	36890	20080	19720
Com_1057_pos	Homoplantaginin	C22H22O11	462.403	Flavonoids	8448000	9994000	11060000	6867000
Com_1059_pos	7-Hydroxy-4-methyl-8-nitrocoumarin	C10H7NO5	221.166	Coumarins and derivatives	5258000	6685000	4826000	5102000
Com_1060_pos	Efetaal	C12H18O2	194.27	Benzene and substituted derivatives	159300	158700	108500	127300
Com_1061_pos	6-Hydroxy-4-methylcoumarin	C10H8O3	176.169	Coumarins and derivatives	16260	50090	33020	21350
Com_1062_pos	Palmitoylethanolamide	C18H37NO2	299.492	Organic Acid And Its Derivatives	47280	42620	44950	43800
Com_1063_pos	Polygodial	C15H22O2	234.334	Terpene	1299000	1098000	1144000	1162000
Com_1064_pos	p-Nitroaniline	C6H6N2O2	138.124	Benzene and substituted derivatives	20610	25130	35830	20320
Com_1065_pos	1,2-Benzenedicarboxylic acid	C8H6O4	166.131	Benzoic acids and derivatives	124500	168100	213900	139800
Com_1066_pos	Phosphoric Acid	H3O4P	97.995	Organic Acid And Its Derivatives	64500000	70830000	51690000	62480000
Com_1067_pos	Phe-Pro	C14H18N2O3	262.304	Amino Acid And Derivatives	265900	126700	250500	112200
Com_1068_pos	p-Coumaraldehyde	C9H8O2	148.159	Phenylpropanoids and polyketides	515700	594300	821700	621500
Com_1069_pos	(+-)-Baclofen	C10H12ClNO2	213.661	Amino Acid And Derivatives	662100	789200	735500	647000
Com_1070_pos	N-Hydroxyl-tryptamine	C10H12N2O	176.215	Amino Acid And Derivatives	35970	27590	58800	10680
Com_1071_pos	8-C-hexosyl chrysoeriol O-hexoside			Flavonoids	58040	42300	79020	52150
Com_1072_pos	Luteolin C-hexosyl-O-rhamnoside O-hexoside			Flavonoids	10030000	16040000	16120000	9681000
Com_1073_pos	Chrysoeriol 8-C-hexoside			Flavonoids	2949000	3383000	10170000	3822000
Com_1074_pos	Tricin 4'-O-beta-guaiacylglycerol	C27H14O11	526.1	Flavonoids	1285000	1591000	1396000	1181000
Com_1075_pos	Azoxystrobin acid			Ethers	74200	64210	75630	45170
Com_1076_pos	Nebularine	C10H12N4O4	252.227	Nucleotide And Its Derivates	56390	65990	57910	61570
Com_1077_pos	thiamine phosphate	C12H18ClN4O4PS	380.787	Nucleotide And Its Derivates	4203	5131	5204	42620
Com_1078_pos	LysoPC 20:2	C28H54NO7P	547.7	Phospholipid	7827	11500	59620	31910
Com_1079_pos	p-Mulegone	C10H18O	154.249	Ketones	2391	3182	2434	1321
Com_1080_pos	gamma-Glu-Leu	C11H20N2O5	260.287	Amino Acid And Derivatives	45140	83800	83250	49230
Com_1081_pos	4'-O-Glucosylvitexin	C27H30O15	594.518	Flavonoids	1487000	3764000	6641000	1624000
Com_1082_pos	2'-O-methyladenosine	C11H15N5O4	281.268	Nucleotide And Its Derivates	4572	10920	6392	5456
Com_1083_pos	N-Acetyl-L-leucine	C8H15NO3	173.21	Amino Acid And Derivatives	299700	578400	790000	481500
Com_1084_pos	2-Phenylglycine	C8H9NO2	151.163	Amino Acid And Derivatives	1764000	2225000	3520000	2252000
Com_1085_pos	N-Acetyltryptamine	C12H14N2O	202.252	Amino Acid And Derivatives	70750	68180	72510	59950
Com_1086_pos	N-Acetyl-Dl-glutamic acid	C7H11NO5	189.166	Amino Acid And Derivatives	387500	542900	681000	347300
Com_1087_pos	N6-Succinyl Adenosine	C14H17N5O8	383.313	Nucleotide And Its Derivates	135800	782500	870700	548300
Com_1088_pos	N-Acetyl-L-histidine	C8H11N3O3	197.191	Amino Acid And Derivatives	242700	27430	48010	17080
Com_1089_pos	2-Hydroxy-6-Aminopurine	C5H5N5O	151.126	Purines and purine derivatives	1920000	2848000	3793000	2611000
Com_1090_pos	Quinone	C6H4O2	108.021	Carbonyl compounds	712200	859200	838500	1036000
Com_1091_pos	Guanosine monophosphate	C10H14N5O8P	363.058	Nucleotide And Its Derivates	24680	43990	41180	14370
Com_1092_pos	Lactucin	C15H16O5	276.1	Lactones	46810	59610	62150	55840
Com_1093_pos	DL-threitol	C4H10O4	122.058	Sugar alcohols	1888000	1646000	1665000	3228000
Com_1094_pos	Enterodiol	C18H22O4	302.152	Lignans	198800	163400	162700	182300
Com_1095_pos	Methionine sulfoxide	C5H11NO3S	165.046	Amino Acid And Derivatives	120700	134600	239200	130500
Com_1096_pos	5-Hydroxyindole-3-acetic acid	C10H9NO3	191.058	Indoles and derivatives	268500	289900	534300	267400
Com_1097_pos	(5-L-Glutamyl)-L-amino acid	C8H14N2O5	218.09	Amino Acid And Derivatives	97340	158700	329700	111900
Com_1098_pos	Picolinic acid	C6H5NO2	123.11	Pyridines and derivatives	634900	823700	883800	430400
Com_1099_pos	Isonicotinic acid	C6H5NO2	123.11	Vitamins	3811000	1825000	2009000	2226000
Com_1100_pos	trans-3-Indoleacrylic acid	C11H9NO2	187.19	Organic Acid And Its Derivatives	141000	178200	149300	170100
Com_1101_pos	D-Arabitol	C5H12O5	152.15	Sugar Alcohols	54570000	20870000	44060000	42360000
Com_1102_pos	Dodecanedioic acid	C12H22O4	230.3	Organic Acid And Its Derivatives	26790	15800	20940	21050
Com_1103_pos	Docosanoic acid	C22H44O2	340.584	Fatty Acyls	190500	395400	287700	245000
Com_1104_pos	DL-threo-beta-Methylaspartic acid	C5H9NO4	147.129	Amino Acid And Derivatives	2800	13550	2338	8718
Com_1105_pos	D-Sorbitol	C6H14O6	182.172	Sugar Alcohols	4409	3097	8582	5517
Com_1106_pos	Eriodictyol C-hexoside			Flavonoids	97060	175700	221500	74300
Com_1107_pos	Sclareolide	C16H26O2	250.38	Organoheterocyclic compounds	9239	13160	15897	11028
Com_1108_pos	Troxerutin	C33H42O19	742.68	Flavonoids	124400	74430	176800	93290
Com_1109_pos	Linarin	C28H32O14	592.553	Flavonoids	68982	369400	34754	45572
Com_1110_pos	Aempferol-3-O-rutinoside	C27H30O15	594.526	Flavonoids	438600	551600	1510000	718100
Com_1111_pos	Prim-O-glucosylcimifugin	C22H28O11	468.457	Carbohydrates And Its Derivatives	15550	37830	19370	25660
Com_1112_pos	Oroxin A	C21H20O10	432.378	Flavonoids	33040	11050	35070	29450
Com_1113_pos	Polypodine B	C27H44O8	496.633	Terpene	42940	58090	72530	24270
Com_1114_pos	Sattabacin	C13H18O2	206.28	Benzoic acids and derivatives	20900	16090	23750	14360
Com_1115_pos	S-Methyl-L-cysteine	C4H9NO2S	135.185	Amino Acid And Derivatives	814300	1827000	2600000	1189000
Com_1116_pos	IBA	C12H13NO2	203.24	Phytohormones	615500	744500	1008000	741600
Com_1117_pos	3-Methylxanthine	C6H6N4O2	166.137	Purines and purine derivatives	12220	11420	18580	8491
Com_1118_pos	Tomatidenol	C27H43NO2	413.636	Steroids and steroid derivatives	252600	273300	147700	185500
Com_1119_pos	Chrysoeriol C-hexosyl-O-rhamnoside			Flavonoids	122000	78460	125200	82350
Com_1120_pos	Chrysoeriol O-malonylhexoside			Flavonoids	49860	43370	86080	47400
Com_1121_pos	dCMP	C9H14N3O7P	307.197	Nucleotide And Its Derivates	52840	43140	31120	15270
Com_1122_pos	3'-Aenylic Acid	C10H14N5O7P	347.221	Nucleotide And Its Derivates	52100	59250	103200	79850
Com_1123_pos	8-Hydroxy-2-Deoxyguanosine	C10H13N5O5	283.241	Nucleotide And Its Derivates	102000	135400	145000	149800
Com_1124_pos	2-Deoxy-D-galactose	C6H12O5	164.156	Carbohydrates And Its Derivatives	266200	421600	258200	279300
Com_1125_pos	2'-Deoxyguanosine-5'-monophosphate	C10H14N5O7P	347.221	Nucleotide And Its Derivates	25280	55390	53220	57090
Com_1126_pos	1-Methylguanosine	C11H15N5O5	297.267	Nucleotide And Its Derivates	11900	6519	9107	9078
Com_1127_pos	dAMP	C10H14N5O6P	331.222	Nucleotide And Its Derivates	188300	283800	238100	227200
Com_1128_pos	L-arginino-succinate	C10H17N4O6-	289.27	Amino Acid And Derivatives	90980	3323000	4577000	2934000
Com_1129_pos	5-Methyl-7-methoxyisoflavone	C17H14O3	266.291	Isoflavonoids	22340	23320	27910	13710
Com_1130_pos	Lithospermoside	C14H19NO8	329.303	Carbohydrates And Its Derivatives	5853	9315	11020	15930
Com_1131_pos	O-Acetyl-L-homoserine	C6H11NO4	197.617	Amino Acid And Derivatives	1574000	62030	51440	20950
Com_1132_pos	Oleamide	C18H35NO	281.477	Fatty Acyls	3318000	2139000	37720000	11540000
Com_1133_pos	N-Lauryldiethanolamine	C16H35NO2	273.455	Amines	34890	36720	37890	27810
Com_1134_pos	N-p-Coumaroylagmatine	C14H20N4O2	276.334	Cinnamic acids and derivatives	274600	710500	286000	438400
Com_1135_pos	Nicotianamine	C12H21N3O6	303.312	Amino Acid And Derivatives	4060000	3899000	6214000	3728000
Com_1136_pos	Nicotinate ribonucleoside	C11H13NO6	255.224	Carbohydrates And Its Derivatives	267700	178700	182700	154500
Com_1137_pos	N-Feruloyltyramine	C18H19NO4	313.348	Phenols And Its Derivatives	17753	13700	16374	300600
Com_1138_pos	NG,NG-Dimethyl-L-arginine	C8H20Cl2N4O2	202.254	Amino Acid And Derivatives	1162000	546300	1380000	767700
Com_1139_pos	N-Coumaroyltyramine	C17H17NO3	283.322	Amino Acid And Derivatives	14245	12480	7192	151700
Com_1140_pos	N-Feruloylserotonin	C20H20N2O4	352.384	Phenolamides	7234	11330	30290	19380
Com_1141_pos	All-trans-13,14-dihydroretinol	C20H30O	286.23	Vitamins	27720	61810	22040	35180
Com_1142_pos	4-Nitrophenol	C6H5NO3	139.027	Phenols And Its Derivatives	1318000	1935000	1404000	1534000
Com_1143_pos	trans-Citridic acid	C6H6O6	174.016	Organic acids and derivatives	17210000	14340000	14620000	13060000
Com_1144_pos	1-methylguanidine	C2H7N3	73.0971	Amines	344600	255600	566100	428200
Com_1145_pos	trans-2-Hexenal	C6H10O	98.14	Carbonyl compounds	81000000	78280000	77810000	81010000
Com_1146_pos	Sanguinarine	C20H14NO4+	332.329	Alkaloids and derivatives	3053	2160	10260	6811
Com_1147_pos	Dihydrotanshinone I	C18H14O3	278.302	Quinones	100700	137200	137100	127400
Com_1148_pos	Ganodermanontriol	C30H48O4	472.7	Terpenoids	3544	9298	12400	7879
Com_1149_pos	Ferulic acid O-hexoside	C16H20O9	356.32	Cinnamic acids and derivatives	6538	6580	14472	8948
Com_1150_pos	Adenosine	C10H13N5O4	267.24	Nucleotide And Its Derivates	57890000	72700000	88340000	62680000
Com_1151_pos	Scopoletin	C10H8O4	192.17	Coumarins and derivatives	32537	26020	88500	96240
Com_1152_pos	Muscone	C16H30O	238.41	Carbonyl compounds	53650	48730	52500	42330
Com_1153_pos	6-Gingerol	C17H26O4	294.39	Phenols And Its Derivatives	514400	624100	1065000	1325000
Com_1154_pos	4-Methylumbelliferone	C10H8O3	176.17	Phenylpropanoids	17232	25300	27610	20570
Com_1155_pos	Tracheloside	C27H34O12	550.552	Lignans	8734	37490	13474	9573
Com_1156_pos	Brucine	C23H26N2O4	394.471	Alkaloids and derivatives	59270	60730	179200	55190
Com_1157_pos	Neotuberostemonine	C22H33NO4	375.508	Alkaloids and derivatives	15520000	18190000	7767000	9928000
Com_1158_pos	Valepotriate	C22H30O8	422.469	Terpenoids	193600	233700	329800	138200
Com_1159_pos	Pimpinellin	C13H10O5	246.216	Coumarins and derivatives	6789	5499	11280	8315
Com_1160_pos	Nardosinone	C15H22O3	250.333	Terpenoids	13080000	13080000	13250000	11500000
Com_1161_pos	6-hydroxy-7,8-dimethoxycoumarin	C11H10O5	222.197	Coumarins and derivatives	2553000	2690000	2398000	2685000
Com_1162_pos	3-Hydroxy-9,10-Dimethoxypterocarpan	C17H16O5	300.311	Isoflavonoids	4374	3499	4060	2806
Com_1163_pos	D-Myo-inositol 4-monophosohate	C6H13O9P	260.136	Organic Acid And Its Derivatives	544000	767800	406900	749800
Com_1164_pos	Lysopc 17:0	C25H52NO7P	509.657	Phospholipid	9302	23620	71630	55250
Com_1165_pos	Lysopc 14:0	C22H46NO7P	467.577	Phospholipid	9731	18390	55800	42760
Com_1166_pos	Melatonin	C13H16N2O2	232.278	Indoles and derivatives	9024	9264	38400	21260
Com_1167_pos	Gly-Tyr-Ala	C14H19N3O5	309.318	Amino Acid And Derivatives	22230	20820	27750	21120
Com_1168_pos	Roseoside	C19H30O8	386.437	Fatty Acyls	10300	21820	13250	18660
Com_1169_pos	Rhodomyrtone	C26H34O6	442.54	Organoheterocyclic compounds	424300	276400	588100	413300
Com_1170_pos	Selgin 5-O-hexoside	C22H22O12	478.4	Flavonoids	5223000	2051000	2178000	2716000
Com_1171_pos	methylQuercetin O-hexoside			Flavonoids	8810000	3777000	3025000	3637000
Com_1172_pos	methylChrysoeriol 5-O-hexoside	C23H24O11	476.43	Flavonoids	14720	28560	37720	21650
Com_1173_pos	Methyl Benzoate	C8H8O2	136.148	Benzoic acids and derivatives	31990	53150	72480	49210
Com_1174_pos	methylNaringenin C-pentoside	C21H22O9	418.394	Flavonoids	15980	20940	15560	40470
Com_1175_pos	2-Methoxyhexadecanoate	C17H34O2	270.451	Fatty Acyls	1115000	1984000	3276000	1822000
Com_1176_pos	D-beta-Homophenylalanine	C10H13NO2	179.216	Amino Acid And Derivatives	6399	10600	14320	12230
Com_1177_pos	D-Ala-D-Ala	C6H12N2O3	160.171	Amino Acid And Derivatives	114000	171800	174900	100300
Com_1178_pos	D-(+)-Octopine	C9H18N4O4	246.264	Amino Acid And Derivatives	3151	1572	3434	1780
Com_1179_pos	Cyanidin O-rutinoside	C27H31O15	595.52	Anthocyanins	442000	499800	1143000	762500
Com_1180_pos	Cyanidin 3-rutinoside	C27H31O15	630.979	Anthocyanins	18260	22010	57640	51970
Com_1181_pos	Dehydroevodiamine	C19H15N3O	301.34	Alkaloids and derivatives	12230	14750	17250	10190
Com_1182_pos	Obacunone	C26H30O7	454.51	Terpenoids	12390	11350	12620	10010
Com_1183_pos	Sophoricoside	C21H20O10	432.38	Isoflavonoids	1370000	995100	1197000	495600
Com_1184_pos	18-Nor-4,15-dihydroxyabieta-8,11,13-trien-7-one	C19H26O3	302.408	Terpene	6179	8532	6901	16380
Com_1185_pos	1-Methyladenine	C6H7N5	149.153	Purines and purine derivatives	84270	28420	13400	7177
Com_1186_pos	1-Decanoyl-2-hydroxy-sn-glycero-3-phosphocholine			Cholines	10820	13400	11390	5585
Com_1187_pos	senkyunolide O	C24H28O4	380.484	Organoheterocyclic compounds	15230	19920	21370	20010
Com_1188_pos	Senkyunolide H	C12H16O4	224.257	Organoheterocyclic compounds	5324	7556	17975	7942
Com_1189_pos	Dracorhodin	C17H14O3	266.297	Flavonoids	19840	16020	14000	19230
Com_1190_pos	vasicine	C11H12N2O	188.229	Alkaloids and derivatives	25380	16320	62740	18810
Com_1191_pos	Dictamnine	C12H9NO2	199.205	Quinolines and derivatives	6619	4132	4269	3633
Com_1192_pos	Neocryptotanshinone	C19H22O4	314.376	Quinones	22490	45580	9886	38200
Com_1193_pos	Tanshindiol B	C18H16O5	312.317	Alcohols and polyols	13380	33260	26040	23780
Com_1194_pos	Tanshindiol C	C18H16O5	312.317	Alcohols and polyols	16080	24380	23730	24370
Com_1195_pos	Ferruginol	C20H30O	286.452	Terpenoids	5938	6211	4321	14680
Com_1196_pos	1-Aminocyclopropanecarboxylic acid	C4H7NO2	101.1	Phytohormones	3376000	3052000	5066000	3878000
Com_1198_pos	S-(5-Adenosy)-L-Homocysteine	C14H20N6O5S	384.411	Amino Acid And Derivatives	17330	24550	36450	23450
Com_1199_pos	Homocysteine	C4H9NO2S	135.185	Amino Acid And Derivatives	59640	72620	35830	46380
Com_1200_pos	Alpha-Linolenic acid	C18H30O2	278.435	Fatty Acyls	888200	3588000	1358000	1796000
Com_1201_pos	Spermidine derivative	C8H21N3O6	255.27	Amines	16340	10910	95690	36870
Com_1202_pos	S-Sulfo-L-cysteine	C3H7NO5S2	201.221	Amino Acid And Derivatives	28880	25260	12790	6620
Com_1203_pos	Selgin O-malonylhexoside			Flavonoids	11280	19390	37320	17720
Com_1204_pos	LPC(1-acyl 18:3)	C26H48NO7P	517.63	Phospholipid	729800	788200	4741000	3665000
Com_1205_pos	Luteolin C-feruloylhexoside			Flavonoids	17640	5724	9752	2809
Com_1206_pos	Luteolin C-sinapoylhexoside			Flavonoids	1274	2403	7752	2419
Com_1207_pos	Luteolin O-malonylhexoside			Flavonoids	75930	107000	206100	53480
Com_1208_pos	Marmesin	C14H14O4	246.259	Phenylpropanoids and polyketides	33850	30860	44340	43890
Com_1209_pos	Levistilide A	C24H28O4	380.48	Terpenoids	19960	21490	21180	20480
Com_1210_pos	Praeruptorin E	C24H28O7	428.475	Coumarins and derivatives	18560	13270	16350	16170
Com_1211_pos	di-C,C-hexosyl-apigenin derivative	C27H30O15	594.518	Flavonoids	547400	913400	2718000	697000
Com_1212_pos	Denin	C33H56O14	676.79	Steroids and steroid derivatives	37350	80890	173000	78140
Com_1213_pos	di-C,C-hexosyl-apigenin	C27H30O15	594.518	Flavonoids	15870	13200	26050	7666
Com_1214_pos	LysoPC 20:2 (2n isomer)	C28H54NO7P	547.36	Phospholipid	5153	17270	85830	37300
Com_1215_pos	(-)-N-[3',4'-Dihydroxy-(E)-cinnamoyl]-L-glutamic acid	C14H15N1O7	309.271	Amino Acid And Derivatives	220800	179200	803800	410600
Com_1216_pos	(-)-Norepinephrine N-hexoside	C14H21NO8	331.32	Glycosides	109100	138500	137100	114000
Com_1217_pos	1,3-Dimethyluric Acid	C7H8N4O3	196.163	Organic Acid And Its Derivatives	17510	32110	16840	36120
Com_1218_pos	3,4-Dihydroxybenzaldehyde	C7H6O3	138.12	Phenols And Its Derivatives	13410	25720	14080	12580
Com_1219_pos	Maltitol	C12H24O11	344.31	Fatty Acyls	2873	4084	6719	5171
Com_1220_pos	Sinapinic Acid	C11H12O5	224.21	Cinnamic acids and derivatives	301500	724800	414200	622300
Com_1221_pos	lupinine	C10H19NO	169.267	Alkaloids and derivatives	16300	8731	12060	18250
Com_1222_pos	Complanatuside	C28H32O16	624.544	Flavonoids	24800	29450	14930	15950
Com_1223_pos	Eriocitrin	C27H32O15	596.534	Flavanones	5032	2779	28560	4526
Com_1224_pos	Hydroprotopine	C20H20NO5+	354.377	Alkaloids and derivatives	1780	1779	12060	2218
Com_1225_pos	Przewaquinone A	C19H18O4	310.344	Quinones	113500	59760	36310	46570
Com_1226_pos	Levodopa	C9H11NO4	197.19	Amino Acid And Derivatives	188700	76770	97580	66580
Com_1227_pos	Nobiletin	C21H22O8	402.39	Flavones and Flavonols	4133	11290	10910	9597
Com_1228_pos	Tangeretin	C20H20O7	372.37	Flavones and Flavonols	5552	13870	24210	17520
Com_1229_pos	1-Methyladenosine	C11H15N5O4	281.268	Nucleotide And Its Derivates	37600	42410	28340	41150
Com_1230_pos	2-(Dimethylamino)Guanosine	C12H17N5O5	311.294	Nucleotide And Its Derivates	6686	7904	10530	4192
Com_1231_pos	1-Methylnicotinamide	C7H9N2O+	137.159	Pyridines and derivatives	185300	33360	6960	12000
Com_1232_pos	5-Aminosalicylic Acid	C7H7NO3	153.135	Organic Acid And Its Derivatives	21854	25670	28670	32840
Com_1233_pos	5-Methyl-dl-tryptophan	C12H14N2O2	218.252	Amino Acid And Derivatives	44150	24600	112200	71890
Com_1234_pos	5-Methoxyindole-3-acetic acid	C11H11NO3	205.21	Indoles and derivatives	20570	17790	21680	10110
Com_1235_pos	Indole	C8H7N	117.148	Indoles and derivatives	218300	161900	157600	137400
