# Supplementary material for: Rice (Oryza sativa L.) cytochrome P450 protein 716A subfamily CYP716A16 regulates disease resistance
Source: BMC Genomics. 2022 May 3;23:343. doi: 10.1186/s12864-022-08568-8 (PMC9066777; doi:10.1186/s12864-022-08568-8)
Supplement: Supplementary file 5 — Additional file 5: Supplementary Table S4. The primers sequences used in this study. [file 12864_2022_8568_MOESM5_ESM.xlsx]

## Sheet: Sheet1
Supplementary Table S4 The primers sequence used in this study.
Primers names	sequenses	comments
OsPR1b-F	TGCTATGCT ACGTGTTTATG	qRT-PCR
OsPR1b-R	AAATACGGCTGACAGTACAG
OsPR10a-F	ACACCATGAAGCTTAACCCTGG
OsPR10a-R	TCGAGTGTGACTTGAGCTTCC
UBQ-F	CAAGATGATCTGCCGCAAATGC
UBQ-R	TTTAACCAGTCCATGAACCCG
OsPAL4-F	GACACTCAGCACCAACTC
OsPAL4-R	TTGATAGCCACAAG AACCTT
OsAOC-F	CGCGAGAGCCCCGC
OsAOC-R	GAAGTAGAAGCTGTAGATGGCCTC
OsAOS2-F	TTCCGCTCCAACTTCGGC
OsAOS2-R	CATAGGAGCCACAGGGCG
OsACS2-F	GCCTTACTACGTCGACTACATT
OsACS2-R	TAGCCTAGTTTCCACAAACGAT
OsNPR1-F	CAAATCTTGATGATGCGTTTGC
OsNPR1-R	CATCGAATGTAACATCTGCTGG
OsCYP716A16i-F	ATGTACGTGGGCAAGATCGAC	RNAi construct
OsCYP716A16i-R	CCATCACGCGCTCGAAGT
OsCYP716A16OE-F	ATGGAGTTTTCTTTGGTCGTAGC	OsCYP716A16 overexpression
OsCYP716A16OE-R	GGAGAAATCCTCCTCGGCTC
OsCYP716A_R	ATGGAGTTTTCTTTGGTCGTAGC	TeQing-cDNA, PCR amplification
OsCYP716A_F	TCAAGGAGAAATCCTCCTCGGCTC
